# Supplementary material for: Ecological niches and biogeography of nitrogen‐fixing plants in Europe
Source: Plant Biol (Stuttg). 2026 May 14;28(5):1349–60. doi: 10.1111/plb.70230 (PMC13358710; doi:10.1111/plb.70230)
Supplement: Supplementary file 2 — Appendix S2. Additional information on the most common habitat types for all nitrogen‐fixing plant species in the dataset and the occurrence of nitrogen‐fixing species in EUNIS habitat types. [file PLB-28-1349-s001.xlsx]

## Sheet: Info
Appendix S2. Additional information on the most common habitat types for all nitrogen-fixing plant species in the dataset and the occurrence of nitrogen-fixing species in EUNIS habitat types
Supporting information for Fahs, N., Axmanová, I., Svenning, J.–C., Těšitelová, T., Padullés Cubino, J., Biurrun, I., Campos, J.A., Dengler, J., Garbolino, E. and Těšitel, J.: Ecological niches and biogeography of nitrogen-fixing plants in Europe
TABLE S2.1. Overview of all nitrogen-fixing species considered in the study with additional information on the symbiosis and their occurrence in the most common habitat types (EUNIS)
TABLE S2.2. Overview of the occurrence of nitrogen-fixing plant species in EUNIS habitat types (broad level) and plot statistics for each habitat type.
TABLE S2.3. Overview of the occurrence of nitrogen-fixing plant species in EUNIS habitat types (fine level) and plot statistics for each habitat type.
TABLE S2.4. Variables used in the study
TABLE S2.5. Overview of EUNIS habitat types used in the study.

## Sheet: Info S2.1
Variable	Explanation
Species.name	Species name
FAMILY	Family
Symbiotic.nitrogen.fixation	nitrogen fixer category
IRLC	IRLC legume 1/0
n.occurrence	number of occurrences in the dataset
EUNIS.code.3_most.common.habitat1	1st most common habitat on the fine level (code)
EUNIS.name.3_most.common.habitat1	1st most common habitat on the fine level (name)
EUNIS3_occurrence1	number of occurrences in the 1st most common habitat on the fine level
EUNIS.code.3_most.common.habitat2	2nd most common habitat on the fine level (code)
EUNIS.name.3_most.common.habitat2	2nd most common habitat on the fine level (name)
EUNIS3_occurrence2	number of occurrences in the 2nd most common habitat on the fine level
EUNIS.code.3_most.common.habitat3	3rd most common habitat on the fine level (code)
EUNIS.name.3_most.common.habitat3	3rd most common habitat on the fine level (name)
EUNIS3_occurrence3	number of occurrences in the 3rd most common habitat on the fine level
EUNIS.code.3_most.common.habitat4	4th most common habitat on the fine level (code)
EUNIS.name.3_most.common.habitat4	4th most common habitat on the fine level (name)
EUNIS3_occurrence4	number of occurrences in the 4th most common habitat on the fine level
EUNIS.code.3_most.common.habitat5	5th most common habitat on the fine level (code)
EUNIS.name.3_most.common.habitat5	5th most common habitat on the fine level (name)
EUNIS3_occurrence5	number of occurrences in the 5th most common habitat on the fine level
EUNIS.code.1_most.common.habitat1	1st most common habitat on the broad level (code)
EUNIS.name.1_most.common.habitat1	1st most common habitat on the broad level (name)
EUNIS1_occurrence1	number of occurrences in the 1st most common habitat on the broad level
EUNIS.code.1_most.common.habitat2	2nd most common habitat on the broad level (code)
EUNIS.name.1_most.common.habitat2	2nd most common habitat on the broad level (name)
EUNIS1_occurrence2	number of occurrences in the 2nd most common habitat on the broad level
EUNIS.code.1_most.common.habitat3	3rd most common habitat on the broad level (code)
EUNIS.name.1_most.common.habitat3	3rd most common habitat on the broad level (name)
EUNIS1_occurrence3	number of occurrences in the 3rd most common habitat on the broad level
EUNIS.code.1_most.common.habitat4	4th most common habitat on the broad level (code)
EUNIS.name.1_most.common.habitat4	4th most common habitat on the broad level (name)
EUNIS1_occurrence4	number of occurrences in the 4th most common habitat on the broad level
EUNIS.code.1_most.common.habitat5	5th most common habitat on the broad level (code)
EUNIS.name.1_most.common.habitat5	5th most common habitat on the broad level (name)
EUNIS1_occurrence5	number of occurrences in the 5th most common habitat on the broad level

## Sheet: TABLE S2.1
Species.name	FAMILY	Symbiotic.nitrogen.fixation	IRLC	n.occurrence	EUNIS.code.3_most.common.habitat1	EUNIS.name.3_most.common.habitat1	EUNIS3_occurrence1	EUNIS.code.3_most.common.habitat2	EUNIS.name.3_most.common.habitat2	EUNIS3_occurrence2	EUNIS.code.3_most.common.habitat3	EUNIS.name.3_most.common.habitat3	EUNIS3_occurrence3	EUNIS.code.3_most.common.habitat4	EUNIS.name.3_most.common.habitat4	EUNIS3_occurrence4	EUNIS.code.3_most.common.habitat5	EUNIS.name.3_most.common.habitat5	EUNIS3_occurrence5	EUNIS.code.1_most.common.habitat1	EUNIS.name.1_most.common.habitat1	EUNIS1_occurrence1	EUNIS.code.1_most.common.habitat2	EUNIS.name.1_most.common.habitat2	EUNIS1_occurrence2	EUNIS.code.1_most.common.habitat3	EUNIS.name.1_most.common.habitat3	EUNIS1_occurrence3	EUNIS.code.1_most.common.habitat4	EUNIS.name.1_most.common.habitat4	EUNIS1_occurrence4	EUNIS.code.1_most.common.habitat5	EUNIS.name.1_most.common.habitat5	EUNIS1_occurrence5
Acacia dealbata	Fabaceae	symbiosis with Rhizobia	0	40	T3A	Mediterranean lowland to submontane Pinus forest	8	T1A	Mediterranean thermophilous deciduous forest	4	T19	Temperate and submediterranean thermophilous deciduous forest	3	R1R	Mediterranean to Atlantic open, dry, acid and neutral grassland	2	T21	Mediterranean evergreen Quercus forest	2	T	Forest	28	S	Heathlands, scrub and tundra	10	R	Grasslands	2
Acacia karroo	Fabaceae	symbiosis with Rhizobia	0	1	T3A	Mediterranean lowland to submontane Pinus forest	1													T	Forest	1
Acacia mearnsii	Fabaceae	symbiosis with Rhizobia	0	1																S	Heathlands, scrub and tundra	1
Acacia melanoxylon	Fabaceae	symbiosis with Rhizobia	0	3																S	Heathlands, scrub and tundra	2	T	Forest	1
Acacia retinodes	Fabaceae	symbiosis with Rhizobia	0	1																R	Grasslands	1
Acacia saligna	Fabaceae	symbiosis with Rhizobia	0	41	T3A	Mediterranean lowland to submontane Pinus forest	22	N1G	Mediterranean coniferous coastal dune forest	7	N16	Mediterranean and Macaronesian coastal dune grassland (grey dune)	2	N1B	Mediterranean and Black Sea coastal dune scrub	2	S23	Alpine and subalpine Juniperus scrub	1	T	Forest	24	N	Coastal sand and cliff habitats	11	S	Heathlands, scrub and tundra	6
Adenocarpus complicatus	Fabaceae	symbiosis with Rhizobia	0	294	S33	Lowland to montane temperate and submediterranean genistoid scrub	111	T1B	Acidophilous Quercus forest	33	T21	Mediterranean evergreen Quercus forest	18	T1D	Southern European mountain Betula and Populus tremula forest on mineral soils	13	T19	Temperate and submediterranean thermophilous deciduous forest	4	S	Heathlands, scrub and tundra	162	T	Forest	117	R	Grasslands	15
Adenocarpus decorticans	Fabaceae	symbiosis with Rhizobia	0	88	T21	Mediterranean evergreen Quercus forest	15	T19	Temperate and submediterranean thermophilous deciduous forest	14	T14	Mediterranean and Macaronesian riparian forest	4	R1E	Mediterranean tall perennial dry grassland	3	T1D	Southern European mountain Betula and Populus tremula forest on mineral soils	3	T	Forest	61	S	Heathlands, scrub and tundra	21	R	Grasslands	6
Adenocarpus hispanicus	Fabaceae	symbiosis with Rhizobia	0	112	S33	Lowland to montane temperate and submediterranean genistoid scrub	83	T37	Mediterranean montane Pinus sylvestris-Pinus nigra forest	8	R24	Iberian summer pasture (vallicar)	1	R33	Mediterranean short moist grassland of mountains	1	S23	Alpine and subalpine Juniperus scrub	1	S	Heathlands, scrub and tundra	91	T	Forest	18	R	Grasslands	3
Adenocarpus telonensis	Fabaceae	symbiosis with Rhizobia	0	128	T21	Mediterranean evergreen Quercus forest	43	T3A	Mediterranean lowland to submontane Pinus forest	14	S51	Mediterranean maquis and arborescent matorral	7	S33	Lowland to montane temperate and submediterranean genistoid scrub	2	T19	Temperate and submediterranean thermophilous deciduous forest	2	T	Forest	74	S	Heathlands, scrub and tundra	48	R	Grasslands	6
Alhagi graecorum	Fabaceae	symbiosis with Rhizobia	1	5	N14	Mediterranean, Macaronesian and Black Sea shifting coastal dune	4	N16	Mediterranean and Macaronesian coastal dune grassland (grey dune)	1										N	Coastal sand and cliff habitats	5
Alhagi maurorum	Fabaceae	symbiosis with Rhizobia	1	1	N16	Mediterranean and Macaronesian coastal dune grassland (grey dune)	1													N	Coastal sand and cliff habitats	1
Alnus cordata	Betulaceae	symbiosis with Frankia	0	361	T1G	Alnus cordata forest	109	T19	Temperate and submediterranean thermophilous deciduous forest	51	T17	Fagus forest on non-acid soils	50	T1E	Carpinus and Quercus mesic deciduous forest	30	T12	Alnus glutinosa-Alnus incana forest on riparian and mineral soils	5	T	Forest	341	S	Heathlands, scrub and tundra	16	U	Inland sparsely vegetated habitats	3	R	Grasslands	1
Alnus glutinosa	Betulaceae	symbiosis with Frankia	0	26055	T12	Alnus glutinosa-Alnus incana forest on riparian and mineral soils	4852	T13	Temperate hardwood riparian forest	3920	T15	Broadleaved swamp forest on non-acid peat	1939	T1E	Carpinus and Quercus mesic deciduous forest	904	Q51	Tall-helophyte bed	530	T	Forest	21082	R	Grasslands	1890	Q	Wetlands	1716	S	Heathlands, scrub and tundra	1207	N	Coastal sand and cliff habitats	153
Alnus incana	Betulaceae	symbiosis with Frankia	0	7171	T12	Alnus glutinosa-Alnus incana forest on riparian and mineral soils	2703	T13	Temperate hardwood riparian forest	303	T1E	Carpinus and Quercus mesic deciduous forest	285	T1F	Ravine forest	181	S91	Temperate riparian scrub	177	T	Forest	6007	R	Grasslands	506	S	Heathlands, scrub and tundra	470	Q	Wetlands	157	U	Inland sparsely vegetated habitats	14
Alnus japonica	Betulaceae	symbiosis with Frankia	0	1	R1E	Mediterranean tall perennial dry grassland	1													R	Grasslands	1
Alnus viridis	Betulaceae	symbiosis with Frankia	0	1788	S25	Subalpine and subarctic deciduous scrub	376	T31	Temperate mountain Picea forest	232	T34	Temperate subalpine Larix, Pinus cembra and Pinus uncinata forest	209	S26	Subalpine Pinus mugo scrub	126	S22	Alpine and subalpine ericoid heath	77	T	Forest	776	S	Heathlands, scrub and tundra	725	R	Grasslands	263	Q	Wetlands	17	U	Inland sparsely vegetated habitats	7
Alnus x pubescens	Betulaceae	symbiosis with Frankia	0	10	T12	Alnus glutinosa-Alnus incana forest on riparian and mineral soils	3	Q51	Tall-helophyte bed	1	T13	Temperate hardwood riparian forest	1							T	Forest	9	Q	Wetlands	1
Amorpha fruticosa	Fabaceae	symbiosis with Rhizobia	0	492	T11	Temperate Salix and Populus riparian forest	97	T13	Temperate hardwood riparian forest	43	Q51	Tall-helophyte bed	32	R55	Lowland moist or wet tall-herb and fern fringe	13	R36	Moist or wet mesotrophic to eutrophic pasture	12	T	Forest	237	S	Heathlands, scrub and tundra	95	R	Grasslands	84	Q	Wetlands	53	N	Coastal sand and cliff habitats	19
Anagyris foetida	Fabaceae	symbiosis with Rhizobia	0	176	T21	Mediterranean evergreen Quercus forest	21	S51	Mediterranean maquis and arborescent matorral	16	S54	Thermomediterranean arid scrub	14	T3A	Mediterranean lowland to submontane Pinus forest	14	T1A	Mediterranean thermophilous deciduous forest	13	T	Forest	94	S	Heathlands, scrub and tundra	77	R	Grasslands	5
Anthyllis aurea	Fabaceae	symbiosis with Rhizobia	0	136	R45	Alpine and subalpine calcareous grassland of the Balkans and Apennines	59	R16	Perennial rocky grassland of Central and South-Eastern Europe	22	T39	Mediterranean and Balkan subalpine Pinus heldreichii-Pinus peuce forest	6	S23	Alpine and subalpine Juniperus scrub	5	R1B	Continental dry grassland (true steppe)	3	R	Grasslands	123	T	Forest	7	S	Heathlands, scrub and tundra	5	U	Inland sparsely vegetated habitats	1
Anthyllis baltica	Fabaceae	symbiosis with Rhizobia	0	20	R22	Low and medium altitude hay meadow	8	R1A	Semi-dry perennial calcareous grassland (meadow steppe)	4	R13	Cryptogam- and annual-dominated vegetation on calcareous and ultramafic rock outcrops	2	R1P	Oceanic to subcontinental inland sand grassland on dry acid and neutral soils	1	T1E	Carpinus and Quercus mesic deciduous forest	1	R	Grasslands	19	T	Forest	1
Anthyllis barba-jovis	Fabaceae	symbiosis with Rhizobia	0	152	N32	Mediterranean and Black Sea rocky sea cliff and shore	24	T3A	Mediterranean lowland to submontane Pinus forest	16	S51	Mediterranean maquis and arborescent matorral	14	R1E	Mediterranean tall perennial dry grassland	5	S54	Thermomediterranean arid scrub	5	S	Heathlands, scrub and tundra	87	N	Coastal sand and cliff habitats	27	T	Forest	26	R	Grasslands	8	U	Inland sparsely vegetated habitats	4
Anthyllis cornicina	Fabaceae	symbiosis with Rhizobia	0	29	R1R	Mediterranean to Atlantic open, dry, acid and neutral grassland	13	T3A	Mediterranean lowland to submontane Pinus forest	6	R1F	Mediterranean annual-rich dry grassland	5	R1P	Oceanic to subcontinental inland sand grassland on dry acid and neutral soils	1	T21	Mediterranean evergreen Quercus forest	1	R	Grasslands	20	T	Forest	8	S	Heathlands, scrub and tundra	1
Anthyllis cytisoides	Fabaceae	symbiosis with Rhizobia	0	181	R1E	Mediterranean tall perennial dry grassland	52	S61	Western basiphilous garrigue	38	T3A	Mediterranean lowland to submontane Pinus forest	18	T21	Mediterranean evergreen Quercus forest	5	S65	Mediterranean gypsum scrub	2	S	Heathlands, scrub and tundra	86	R	Grasslands	58	T	Forest	36	U	Inland sparsely vegetated habitats	1
Anthyllis hamosa	Fabaceae	symbiosis with Rhizobia	0	10	R1R	Mediterranean to Atlantic open, dry, acid and neutral grassland	5	N1A	Atlantic and Baltic coastal dune scrub	1	R1F	Mediterranean annual-rich dry grassland	1	T3A	Mediterranean lowland to submontane Pinus forest	1				R	Grasslands	8	N	Coastal sand and cliff habitats	1	T	Forest	1
Anthyllis hermanniae	Fabaceae	symbiosis with Rhizobia	0	679	T3A	Mediterranean lowland to submontane Pinus forest	131	S74	Central Mediterranean mountain hedgehog-heath	48	S63	Eastern garrigue	41	T37	Mediterranean montane Pinus sylvestris-Pinus nigra forest	41	T21	Mediterranean evergreen Quercus forest	38	T	Forest	267	S	Heathlands, scrub and tundra	227	R	Grasslands	112	N	Coastal sand and cliff habitats	58	U	Inland sparsely vegetated habitats	15
Anthyllis lagascana	Fabaceae	symbiosis with Rhizobia	0	3	S61	Western basiphilous garrigue	2													S	Heathlands, scrub and tundra	2	R	Grasslands	1
Anthyllis lotoides	Fabaceae	symbiosis with Rhizobia	0	207	R1R	Mediterranean to Atlantic open, dry, acid and neutral grassland	138	T3A	Mediterranean lowland to submontane Pinus forest	12	T21	Mediterranean evergreen Quercus forest	9	R1F	Mediterranean annual-rich dry grassland	7	R24	Iberian summer pasture (vallicar)	7	R	Grasslands	183	T	Forest	22	S	Heathlands, scrub and tundra	2
Anthyllis montana	Fabaceae	symbiosis with Rhizobia	0	2025	R18	Perennial rocky calcareous grassland of subatlantic-submediterranean Europe	494	R1A	Semi-dry perennial calcareous grassland (meadow steppe)	160	R45	Alpine and subalpine calcareous grassland of the Balkans and Apennines	144	R44	Arctic-alpine calcareous grassland	122	R19	Dry steppic submediterranean pasture of the Amphi-Adriatic region	94	R	Grasslands	1528	S	Heathlands, scrub and tundra	340	T	Forest	145	U	Inland sparsely vegetated habitats	12
Anthyllis onobrychoides	Fabaceae	symbiosis with Rhizobia	0	2	U38	Mediterranean base-rich inland cliff	1													S	Heathlands, scrub and tundra	1	U	Inland sparsely vegetated habitats	1
Anthyllis polycephala	Fabaceae	symbiosis with Rhizobia	0	1																S	Heathlands, scrub and tundra	1
Anthyllis rupestris	Fabaceae	symbiosis with Rhizobia	0	1	S61	Western basiphilous garrigue	1													S	Heathlands, scrub and tundra	1
Anthyllis splendens	Fabaceae	symbiosis with Rhizobia	0	1																U	Inland sparsely vegetated habitats	1
Anthyllis tejedensis	Fabaceae	symbiosis with Rhizobia	0	29	S61	Western basiphilous garrigue	6	R1E	Mediterranean tall perennial dry grassland	2	R1H	Iberian oromediterranean basiphilous dry grassland	2	T21	Mediterranean evergreen Quercus forest	2				S	Heathlands, scrub and tundra	14	R	Grasslands	13	T	Forest	2
Anthyllis terniflora	Fabaceae	symbiosis with Rhizobia	0	17	S61	Western basiphilous garrigue	8	R1E	Mediterranean tall perennial dry grassland	4	S65	Mediterranean gypsum scrub	2	S66	Mediterranean halo-nitrophilous scrub	1				S	Heathlands, scrub and tundra	12	R	Grasslands	5
Anthyllis vulneraria	Fabaceae	symbiosis with Rhizobia	0	23790	R1A	Semi-dry perennial calcareous grassland (meadow steppe)	6460	R22	Low and medium altitude hay meadow	1818	R44	Arctic-alpine calcareous grassland	1597	R16	Perennial rocky grassland of Central and South-Eastern Europe	1129	R18	Perennial rocky calcareous grassland of subatlantic-submediterranean Europe	826	R	Grasslands	20177	S	Heathlands, scrub and tundra	2160	T	Forest	1073	N	Coastal sand and cliff habitats	240	U	Inland sparsely vegetated habitats	99
Apios americana	Fabaceae	symbiosis with Rhizobia	0	15	T11	Temperate Salix and Populus riparian forest	6	R55	Lowland moist or wet tall-herb and fern fringe	2	Q51	Tall-helophyte bed	1							T	Forest	8	S	Heathlands, scrub and tundra	3	Q	Wetlands	2	R	Grasslands	2
Argyrolobium zanonii	Fabaceae	symbiosis with Rhizobia	0	2100	R18	Perennial rocky calcareous grassland of subatlantic-submediterranean Europe	379	T3A	Mediterranean lowland to submontane Pinus forest	275	S61	Western basiphilous garrigue	262	R1E	Mediterranean tall perennial dry grassland	109	T21	Mediterranean evergreen Quercus forest	107	R	Grasslands	848	S	Heathlands, scrub and tundra	675	T	Forest	573	U	Inland sparsely vegetated habitats	3	N	Coastal sand and cliff habitats	1
Astracantha arnacantha	Fabaceae	symbiosis with Rhizobia	0	43	S75	Eastern Mediterranean mountain hedgehog-heath	34	R16	Perennial rocky grassland of Central and South-Eastern Europe	4	R1B	Continental dry grassland (true steppe)	4							S	Heathlands, scrub and tundra	34	R	Grasslands	9
Astracantha cretica	Fabaceae	symbiosis with Rhizobia	0	43	S75	Eastern Mediterranean mountain hedgehog-heath	23	S72	Eastern Mediterranean spiny heath (phrygana)	2	T21	Mediterranean evergreen Quercus forest	1	T3D	Mediterranean Cupressaceae forest	1	U29	Eastern Mediterranean base-rich scree	1	S	Heathlands, scrub and tundra	31	R	Grasslands	7	T	Forest	4	U	Inland sparsely vegetated habitats	1
Astracantha granatensis	Fabaceae	symbiosis with Rhizobia	0	45	R1H	Iberian oromediterranean basiphilous dry grassland	8	T37	Mediterranean montane Pinus sylvestris-Pinus nigra forest	8	S23	Alpine and subalpine Juniperus scrub	5	S35	Temperate and submediterranean thorn scrub	4	R1E	Mediterranean tall perennial dry grassland	2	S	Heathlands, scrub and tundra	18	R	Grasslands	14	T	Forest	12	U	Inland sparsely vegetated habitats	1
Astracantha nebrodensis	Fabaceae	symbiosis with Rhizobia	0	127	R14	Perennial rocky grassland of the Italian Peninsula	51	R45	Alpine and subalpine calcareous grassland of the Balkans and Apennines	28	S74	Central Mediterranean mountain hedgehog-heath	21	R1D	Mediterranean closely grazed dry grassland	3	R1E	Mediterranean tall perennial dry grassland	2	R	Grasslands	104	S	Heathlands, scrub and tundra	23
Astracantha parnassi	Fabaceae	symbiosis with Rhizobia	0	11	R19	Dry steppic submediterranean pasture of the Amphi-Adriatic region	1													R	Grasslands	11
Astracantha parnassi subsp. calabrica	Fabaceae	symbiosis with Rhizobia	0	64	S74	Central Mediterranean mountain hedgehog-heath	43	R14	Perennial rocky grassland of the Italian Peninsula	13	R21	Mesic permanent pasture of lowlands and mountains	2							S	Heathlands, scrub and tundra	44	R	Grasslands	20
Astracantha parnassi subsp. cyllenea	Fabaceae	symbiosis with Rhizobia	0	19	S75	Eastern Mediterranean mountain hedgehog-heath	11	R1K	Balkan and Anatolian oromediterranean dry grassland	1	R45	Alpine and subalpine calcareous grassland of the Balkans and Apennines	1							S	Heathlands, scrub and tundra	14	R	Grasslands	5
Astracantha parnassi subsp. parnassi	Fabaceae	symbiosis with Rhizobia	0	5	S75	Eastern Mediterranean mountain hedgehog-heath	1	T21	Mediterranean evergreen Quercus forest	1										R	Grasslands	3	S	Heathlands, scrub and tundra	1	T	Forest	1
Astracantha rumelica	Fabaceae	symbiosis with Rhizobia	0	173	S75	Eastern Mediterranean mountain hedgehog-heath	67	T3D	Mediterranean Cupressaceae forest	16	S23	Alpine and subalpine Juniperus scrub	9	R1K	Balkan and Anatolian oromediterranean dry grassland	6	R45	Alpine and subalpine calcareous grassland of the Balkans and Apennines	6	S	Heathlands, scrub and tundra	81	R	Grasslands	72	T	Forest	20
Astracantha sicula	Fabaceae	symbiosis with Rhizobia	0	91	S74	Central Mediterranean mountain hedgehog-heath	35	T1D	Southern European mountain Betula and Populus tremula forest on mineral soils	25	R43	Temperate acidophilous alpine grassland	11	S31	Lowland to montane temperate and submediterranean Juniperus scrub	5	T37	Mediterranean montane Pinus sylvestris-Pinus nigra forest	2	S	Heathlands, scrub and tundra	41	T	Forest	38	R	Grasslands	12
Astracantha thracica	Fabaceae	symbiosis with Rhizobia	0	18	S75	Eastern Mediterranean mountain hedgehog-heath	6	R1B	Continental dry grassland (true steppe)	2	N16	Mediterranean and Macaronesian coastal dune grassland (grey dune)	1	S35	Temperate and submediterranean thorn scrub	1	T19	Temperate and submediterranean thermophilous deciduous forest	1	S	Heathlands, scrub and tundra	10	R	Grasslands	5	T	Forest	2	N	Coastal sand and cliff habitats	1
Astragalus abruptus	Fabaceae	symbiosis with Rhizobia	1	3	R1B	Continental dry grassland (true steppe)	3													R	Grasslands	3
Astragalus albicaulis	Fabaceae	symbiosis with Rhizobia	1	26	R15	Continental dry rocky steppic grassland and dwarf scrub on chalk outcrops	20	R1B	Continental dry grassland (true steppe)	6										R	Grasslands	26
Astragalus alopecuroides	Fabaceae	symbiosis with Rhizobia	1	12	S61	Western basiphilous garrigue	4	R1P	Oceanic to subcontinental inland sand grassland on dry acid and neutral soils	1	S23	Alpine and subalpine Juniperus scrub	1	U28	Western Mediterranean base-rich scree	1				S	Heathlands, scrub and tundra	9	R	Grasslands	2	U	Inland sparsely vegetated habitats	1
Astragalus alpinus	Fabaceae	symbiosis with Rhizobia	1	514	R43	Temperate acidophilous alpine grassland	86	R44	Arctic-alpine calcareous grassland	41	S22	Alpine and subalpine ericoid heath	41	S21	Subarctic and alpine dwarf Salix scrub	38	S11	Shrub tundra	31	R	Grasslands	331	S	Heathlands, scrub and tundra	161	U	Inland sparsely vegetated habitats	15	T	Forest	7
Astragalus angustifolius	Fabaceae	symbiosis with Rhizobia	1	426	S75	Eastern Mediterranean mountain hedgehog-heath	149	R45	Alpine and subalpine calcareous grassland of the Balkans and Apennines	37	R16	Perennial rocky grassland of Central and South-Eastern Europe	23	S23	Alpine and subalpine Juniperus scrub	14	R13	Cryptogam- and annual-dominated vegetation on calcareous and ultramafic rock outcrops	11	R	Grasslands	215	S	Heathlands, scrub and tundra	193	T	Forest	11	U	Inland sparsely vegetated habitats	7
Astragalus apollineus	Fabaceae	symbiosis with Rhizobia	1	3	R1K	Balkan and Anatolian oromediterranean dry grassland	1	S75	Eastern Mediterranean mountain hedgehog-heath	1										S	Heathlands, scrub and tundra	2	R	Grasslands	1
Astragalus aquilanus	Fabaceae	symbiosis with Rhizobia	1	1	R1A	Semi-dry perennial calcareous grassland (meadow steppe)	1													R	Grasslands	1
Astragalus arenarius	Fabaceae	symbiosis with Rhizobia	1	266	R1P	Oceanic to subcontinental inland sand grassland on dry acid and neutral soils	113	T3G	Pinus sylvestris light taiga	31	T35	Temperate continental Pinus sylvestris forest	30	N15	Atlantic and Baltic coastal dune grassland (grey dune)	11	R1Q	Inland sanddrift and dune with siliceous grassland	10	R	Grasslands	169	T	Forest	78	N	Coastal sand and cliff habitats	13	S	Heathlands, scrub and tundra	5	U	Inland sparsely vegetated habitats	1
Astragalus asper	Fabaceae	symbiosis with Rhizobia	1	75	R1B	Continental dry grassland (true steppe)	45	R1A	Semi-dry perennial calcareous grassland (meadow steppe)	20	R22	Low and medium altitude hay meadow	3	T19	Temperate and submediterranean thermophilous deciduous forest	3	N1E	Black Sea broad-leaved coastal dune forest	1	R	Grasslands	71	T	Forest	3	N	Coastal sand and cliff habitats	1
Astragalus australis	Fabaceae	symbiosis with Rhizobia	1	373	R44	Arctic-alpine calcareous grassland	117	S22	Alpine and subalpine ericoid heath	33	R43	Temperate acidophilous alpine grassland	20	S21	Subarctic and alpine dwarf Salix scrub	14	S61	Western basiphilous garrigue	9	R	Grasslands	283	S	Heathlands, scrub and tundra	73	U	Inland sparsely vegetated habitats	12	T	Forest	5
Astragalus austriacus	Fabaceae	symbiosis with Rhizobia	1	1187	R1B	Continental dry grassland (true steppe)	609	R1A	Semi-dry perennial calcareous grassland (meadow steppe)	390	R16	Perennial rocky grassland of Central and South-Eastern Europe	59	R1H	Iberian oromediterranean basiphilous dry grassland	12	R18	Perennial rocky calcareous grassland of subatlantic-submediterranean Europe	11	R	Grasslands	1147	S	Heathlands, scrub and tundra	27	T	Forest	7	U	Inland sparsely vegetated habitats	6
Astragalus austroaegaeus	Fabaceae	symbiosis with Rhizobia	1	2	T3A	Mediterranean lowland to submontane Pinus forest	2													T	Forest	2
Astragalus baionensis	Fabaceae	symbiosis with Rhizobia	1	16	N13	Atlantic and Baltic shifting coastal dune	5	N15	Atlantic and Baltic coastal dune grassland (grey dune)	1										N	Coastal sand and cliff habitats	13	R	Grasslands	3
Astragalus berytheus	Fabaceae	symbiosis with Rhizobia	1	12	N16	Mediterranean and Macaronesian coastal dune grassland (grey dune)	6	N32	Mediterranean and Black Sea rocky sea cliff and shore	4	N12	Mediterranean and Black Sea sand beach	1							N	Coastal sand and cliff habitats	12
Astragalus boeticus	Fabaceae	symbiosis with Rhizobia	1	24	N16	Mediterranean and Macaronesian coastal dune grassland (grey dune)	15	R1E	Mediterranean tall perennial dry grassland	3	R1F	Mediterranean annual-rich dry grassland	1	S51	Mediterranean maquis and arborescent matorral	1				N	Coastal sand and cliff habitats	15	R	Grasslands	6	S	Heathlands, scrub and tundra	3
Astragalus bourgaeanus	Fabaceae	symbiosis with Rhizobia	1	4	R1H	Iberian oromediterranean basiphilous dry grassland	3	R1N	Open Iberian supramediterranean dry acid and neutral grassland	1										R	Grasslands	4
Astragalus buchtormensis	Fabaceae	symbiosis with Rhizobia	1	8	R1B	Continental dry grassland (true steppe)	7	R1C	Desert steppe	1										R	Grasslands	8
Astragalus caprinus subsp. huetii	Fabaceae	symbiosis with Rhizobia	1	24	R1E	Mediterranean tall perennial dry grassland	13	T24	Olea europaea-Ceratonia siliqua forest	1	T3A	Mediterranean lowland to submontane Pinus forest	1							R	Grasslands	20	S	Heathlands, scrub and tundra	2	T	Forest	2
Astragalus cicer	Fabaceae	symbiosis with Rhizobia	1	423	R1A	Semi-dry perennial calcareous grassland (meadow steppe)	249	R22	Low and medium altitude hay meadow	47	S35	Temperate and submediterranean thorn scrub	22	R1B	Continental dry grassland (true steppe)	20	T19	Temperate and submediterranean thermophilous deciduous forest	8	R	Grasslands	376	S	Heathlands, scrub and tundra	29	T	Forest	17	U	Inland sparsely vegetated habitats	1
Astragalus clusii	Fabaceae	symbiosis with Rhizobia	1	5	R1E	Mediterranean tall perennial dry grassland	3	T3A	Mediterranean lowland to submontane Pinus forest	1										R	Grasslands	3	S	Heathlands, scrub and tundra	1	T	Forest	1
Astragalus contortuplicatus	Fabaceae	symbiosis with Rhizobia	1	2	R36	Moist or wet mesotrophic to eutrophic pasture	1	R55	Lowland moist or wet tall-herb and fern fringe	1										R	Grasslands	2
Astragalus corniculatus	Fabaceae	symbiosis with Rhizobia	1	65	R1B	Continental dry grassland (true steppe)	48	R1A	Semi-dry perennial calcareous grassland (meadow steppe)	12	R13	Cryptogam- and annual-dominated vegetation on calcareous and ultramafic rock outcrops	1	R1C	Desert steppe	1	S36	Low steppic scrub	1	R	Grasslands	63	S	Heathlands, scrub and tundra	2
Astragalus cornutus	Fabaceae	symbiosis with Rhizobia	1	17	R1B	Continental dry grassland (true steppe)	15	N1B	Mediterranean and Black Sea coastal dune scrub	1										R	Grasslands	15	N	Coastal sand and cliff habitats	1	S	Heathlands, scrub and tundra	1
Astragalus croaticus	Fabaceae	symbiosis with Rhizobia	1	11	R19	Dry steppic submediterranean pasture of the Amphi-Adriatic region	5	S63	Eastern garrigue	2	R34	Submediterranean moist meadow	1	S23	Alpine and subalpine Juniperus scrub	1				R	Grasslands	8	S	Heathlands, scrub and tundra	3
Astragalus cymbicarpos	Fabaceae	symbiosis with Rhizobia	1	22	R1R	Mediterranean to Atlantic open, dry, acid and neutral grassland	13	R1D	Mediterranean closely grazed dry grassland	6	R1F	Mediterranean annual-rich dry grassland	3							R	Grasslands	22
Astragalus danicus	Fabaceae	symbiosis with Rhizobia	1	1292	R1A	Semi-dry perennial calcareous grassland (meadow steppe)	602	R22	Low and medium altitude hay meadow	107	R1B	Continental dry grassland (true steppe)	86	R21	Mesic permanent pasture of lowlands and mountains	54	R43	Temperate acidophilous alpine grassland	54	R	Grasslands	1170	T	Forest	71	N	Coastal sand and cliff habitats	25	S	Heathlands, scrub and tundra	21	U	Inland sparsely vegetated habitats	3
Astragalus dasyanthus	Fabaceae	symbiosis with Rhizobia	1	134	R1B	Continental dry grassland (true steppe)	110	R1A	Semi-dry perennial calcareous grassland (meadow steppe)	12	S36	Low steppic scrub	3	T19	Temperate and submediterranean thermophilous deciduous forest	2	R15	Continental dry rocky steppic grassland and dwarf scrub on chalk outcrops	1	R	Grasslands	128	S	Heathlands, scrub and tundra	4	T	Forest	2
Astragalus depressus	Fabaceae	symbiosis with Rhizobia	1	332	R45	Alpine and subalpine calcareous grassland of the Balkans and Apennines	48	R14	Perennial rocky grassland of the Italian Peninsula	39	S75	Eastern Mediterranean mountain hedgehog-heath	22	R18	Perennial rocky calcareous grassland of subatlantic-submediterranean Europe	12	R21	Mesic permanent pasture of lowlands and mountains	12	R	Grasslands	251	S	Heathlands, scrub and tundra	55	T	Forest	25	U	Inland sparsely vegetated habitats	1
Astragalus dolichophyllus	Fabaceae	symbiosis with Rhizobia	1	10	R1B	Continental dry grassland (true steppe)	8	R13	Cryptogam- and annual-dominated vegetation on calcareous and ultramafic rock outcrops	1										R	Grasslands	10
Astragalus dolinicola	Fabaceae	symbiosis with Rhizobia	1	4	S75	Eastern Mediterranean mountain hedgehog-heath	1													R	Grasslands	3	S	Heathlands, scrub and tundra	1
Astragalus drupaceus	Fabaceae	symbiosis with Rhizobia	1	2	S75	Eastern Mediterranean mountain hedgehog-heath	1	T21	Mediterranean evergreen Quercus forest	1										S	Heathlands, scrub and tundra	1	T	Forest	1
Astragalus echinatus	Fabaceae	symbiosis with Rhizobia	1	14	R1F	Mediterranean annual-rich dry grassland	10	R1E	Mediterranean tall perennial dry grassland	1	S61	Western basiphilous garrigue	1							R	Grasslands	13	S	Heathlands, scrub and tundra	1
Astragalus epiglottis	Fabaceae	symbiosis with Rhizobia	1	23	R1F	Mediterranean annual-rich dry grassland	13	R1E	Mediterranean tall perennial dry grassland	4	S66	Mediterranean halo-nitrophilous scrub	2	T3A	Mediterranean lowland to submontane Pinus forest	2				R	Grasslands	19	S	Heathlands, scrub and tundra	2	T	Forest	2
Astragalus exscapus	Fabaceae	symbiosis with Rhizobia	1	505	R1B	Continental dry grassland (true steppe)	254	R1A	Semi-dry perennial calcareous grassland (meadow steppe)	166	R16	Perennial rocky grassland of Central and South-Eastern Europe	15	T36	Temperate and submediterranean montane Pinus sylvestris-Pinus nigra forest	7	U37	Temperate, lowland to montane base-rich inland cliff	6	R	Grasslands	454	T	Forest	36	S	Heathlands, scrub and tundra	8	U	Inland sparsely vegetated habitats	7
Astragalus frigidus	Fabaceae	symbiosis with Rhizobia	1	244	R44	Arctic-alpine calcareous grassland	30	R23	Mountain hay meadow	28	R43	Temperate acidophilous alpine grassland	19	S22	Alpine and subalpine ericoid heath	17	S21	Subarctic and alpine dwarf Salix scrub	13	R	Grasslands	192	S	Heathlands, scrub and tundra	49	U	Inland sparsely vegetated habitats	2	T	Forest	1
Astragalus glaucus	Fabaceae	symbiosis with Rhizobia	1	48	R1B	Continental dry grassland (true steppe)	35	R1A	Semi-dry perennial calcareous grassland (meadow steppe)	1										R	Grasslands	48
Astragalus glaux	Fabaceae	symbiosis with Rhizobia	1	6	R1E	Mediterranean tall perennial dry grassland	2	S61	Western basiphilous garrigue	2	R18	Perennial rocky calcareous grassland of subatlantic-submediterranean Europe	1	T33	Mediterranean mountain Abies forest	1				R	Grasslands	3	S	Heathlands, scrub and tundra	2	T	Forest	1
Astragalus glycyphylloides	Fabaceae	symbiosis with Rhizobia	1	22	R22	Low and medium altitude hay meadow	5	T17	Fagus forest on non-acid soils	3	R1A	Semi-dry perennial calcareous grassland (meadow steppe)	2	R1B	Continental dry grassland (true steppe)	1	T33	Mediterranean mountain Abies forest	1	T	Forest	13	R	Grasslands	9
Astragalus glycyphyllos	Fabaceae	symbiosis with Rhizobia	1	5070	T19	Temperate and submediterranean thermophilous deciduous forest	1119	T1E	Carpinus and Quercus mesic deciduous forest	722	R1A	Semi-dry perennial calcareous grassland (meadow steppe)	682	R22	Low and medium altitude hay meadow	366	T17	Fagus forest on non-acid soils	209	T	Forest	3239	R	Grasslands	1581	S	Heathlands, scrub and tundra	246	U	Inland sparsely vegetated habitats	2	N	Coastal sand and cliff habitats	1
Astragalus guttatus	Fabaceae	symbiosis with Rhizobia	1	13	R1B	Continental dry grassland (true steppe)	5	R1A	Semi-dry perennial calcareous grassland (meadow steppe)	3	R1C	Desert steppe	1							R	Grasslands	13
Astragalus hamosus	Fabaceae	symbiosis with Rhizobia	1	215	R1B	Continental dry grassland (true steppe)	29	R1F	Mediterranean annual-rich dry grassland	13	R1E	Mediterranean tall perennial dry grassland	12	R1A	Semi-dry perennial calcareous grassland (meadow steppe)	10	R19	Dry steppic submediterranean pasture of the Amphi-Adriatic region	8	R	Grasslands	185	S	Heathlands, scrub and tundra	20	T	Forest	9	N	Coastal sand and cliff habitats	1
Astragalus hispanicus	Fabaceae	symbiosis with Rhizobia	1	20	R1E	Mediterranean tall perennial dry grassland	6	R18	Perennial rocky calcareous grassland of subatlantic-submediterranean Europe	2	R14	Perennial rocky grassland of the Italian Peninsula	1	S61	Western basiphilous garrigue	1	T3A	Mediterranean lowland to submontane Pinus forest	1	R	Grasslands	16	S	Heathlands, scrub and tundra	3	T	Forest	1
Astragalus hypoglottis	Fabaceae	symbiosis with Rhizobia	1	186	R18	Perennial rocky calcareous grassland of subatlantic-submediterranean Europe	31	R1A	Semi-dry perennial calcareous grassland (meadow steppe)	27	T3A	Mediterranean lowland to submontane Pinus forest	21	T19	Temperate and submediterranean thermophilous deciduous forest	13	S61	Western basiphilous garrigue	9	R	Grasslands	80	T	Forest	74	S	Heathlands, scrub and tundra	32
Astragalus incanus	Fabaceae	symbiosis with Rhizobia	1	325	R1H	Iberian oromediterranean basiphilous dry grassland	88	R18	Perennial rocky calcareous grassland of subatlantic-submediterranean Europe	59	S61	Western basiphilous garrigue	48	R1E	Mediterranean tall perennial dry grassland	18	T21	Mediterranean evergreen Quercus forest	14	R	Grasslands	223	S	Heathlands, scrub and tundra	75	T	Forest	27
Astragalus lacteus	Fabaceae	symbiosis with Rhizobia	1	17	R13	Cryptogam- and annual-dominated vegetation on calcareous and ultramafic rock outcrops	2	R1K	Balkan and Anatolian oromediterranean dry grassland	2	R45	Alpine and subalpine calcareous grassland of the Balkans and Apennines	1	S23	Alpine and subalpine Juniperus scrub	1	T33	Mediterranean mountain Abies forest	1	R	Grasslands	10	T	Forest	6	S	Heathlands, scrub and tundra	1
Astragalus leontinus	Fabaceae	symbiosis with Rhizobia	1	49	R1A	Semi-dry perennial calcareous grassland (meadow steppe)	9	R16	Perennial rocky grassland of Central and South-Eastern Europe	8	R44	Arctic-alpine calcareous grassland	6	R1B	Continental dry grassland (true steppe)	4	S22	Alpine and subalpine ericoid heath	2	R	Grasslands	44	S	Heathlands, scrub and tundra	4	T	Forest	1
Astragalus mayeri	Fabaceae	symbiosis with Rhizobia	1	6	R45	Alpine and subalpine calcareous grassland of the Balkans and Apennines	5													R	Grasslands	6
Astragalus monspessulanus	Fabaceae	symbiosis with Rhizobia	1	2792	R1A	Semi-dry perennial calcareous grassland (meadow steppe)	495	R18	Perennial rocky calcareous grassland of subatlantic-submediterranean Europe	390	T3A	Mediterranean lowland to submontane Pinus forest	274	R1B	Continental dry grassland (true steppe)	232	T19	Temperate and submediterranean thermophilous deciduous forest	163	R	Grasslands	1566	T	Forest	830	S	Heathlands, scrub and tundra	380	U	Inland sparsely vegetated habitats	15	N	Coastal sand and cliff habitats	1
Astragalus muelleri	Fabaceae	symbiosis with Rhizobia	1	36	R19	Dry steppic submediterranean pasture of the Amphi-Adriatic region	17	R1A	Semi-dry perennial calcareous grassland (meadow steppe)	2	R1E	Mediterranean tall perennial dry grassland	2	S51	Mediterranean maquis and arborescent matorral	2	R1D	Mediterranean closely grazed dry grassland	1	R	Grasslands	26	S	Heathlands, scrub and tundra	10
Astragalus norvegicus	Fabaceae	symbiosis with Rhizobia	1	15	T34	Temperate subalpine Larix, Pinus cembra and Pinus uncinata forest	2	S21	Subarctic and alpine dwarf Salix scrub	1	T1C	Temperate and boreal mountain Betula and Populus tremula forest on mineral soils	1							R	Grasslands	10	T	Forest	3	S	Heathlands, scrub and tundra	2
Astragalus nummularius	Fabaceae	symbiosis with Rhizobia	1	6	T3A	Mediterranean lowland to submontane Pinus forest	6													T	Forest	6
Astragalus onobrychis	Fabaceae	symbiosis with Rhizobia	1	3609	R1B	Continental dry grassland (true steppe)	1371	R1A	Semi-dry perennial calcareous grassland (meadow steppe)	926	R16	Perennial rocky grassland of Central and South-Eastern Europe	230	N17	Black Sea coastal dune grassland (grey dune)	57	R1R	Mediterranean to Atlantic open, dry, acid and neutral grassland	47	R	Grasslands	3273	T	Forest	133	S	Heathlands, scrub and tundra	107	N	Coastal sand and cliff habitats	64	U	Inland sparsely vegetated habitats	31
Astragalus pallescens	Fabaceae	symbiosis with Rhizobia	1	35	R1B	Continental dry grassland (true steppe)	31	R1A	Semi-dry perennial calcareous grassland (meadow steppe)	1	S36	Low steppic scrub	1							R	Grasslands	34	S	Heathlands, scrub and tundra	1
Astragalus pelecinus	Fabaceae	symbiosis with Rhizobia	1	121	R1R	Mediterranean to Atlantic open, dry, acid and neutral grassland	59	R1D	Mediterranean closely grazed dry grassland	32	S34	Balkan-Anatolian submontane genistoid scrub	4	R24	Iberian summer pasture (vallicar)	2	N16	Mediterranean and Macaronesian coastal dune grassland (grey dune)	1	R	Grasslands	113	S	Heathlands, scrub and tundra	5	T	Forest	2	N	Coastal sand and cliff habitats	1
Astragalus penduliflorus	Fabaceae	symbiosis with Rhizobia	1	144	R44	Arctic-alpine calcareous grassland	24	R1A	Semi-dry perennial calcareous grassland (meadow steppe)	22	R23	Mountain hay meadow	17	T36	Temperate and submediterranean montane Pinus sylvestris-Pinus nigra forest	9	R43	Temperate acidophilous alpine grassland	8	R	Grasslands	120	T	Forest	18	S	Heathlands, scrub and tundra	6
Astragalus peregrinus	Fabaceae	symbiosis with Rhizobia	1	8	N16	Mediterranean and Macaronesian coastal dune grassland (grey dune)	1	N32	Mediterranean and Black Sea rocky sea cliff and shore	1	R1D	Mediterranean closely grazed dry grassland	1	S63	Eastern garrigue	1				R	Grasslands	3	S	Heathlands, scrub and tundra	3	N	Coastal sand and cliff habitats	2
Astragalus peterfii	Fabaceae	symbiosis with Rhizobia	1	11	R1B	Continental dry grassland (true steppe)	11													R	Grasslands	11
Astragalus ponticus	Fabaceae	symbiosis with Rhizobia	1	23	R1B	Continental dry grassland (true steppe)	16	R1A	Semi-dry perennial calcareous grassland (meadow steppe)	4										R	Grasslands	22	T	Forest	1
Astragalus pseudoglaucus	Fabaceae	symbiosis with Rhizobia	1	59	R1B	Continental dry grassland (true steppe)	31	R16	Perennial rocky grassland of Central and South-Eastern Europe	9	R1A	Semi-dry perennial calcareous grassland (meadow steppe)	7	R15	Continental dry rocky steppic grassland and dwarf scrub on chalk outcrops	2	U27	Temperate, lowland to montane base-rich scree	1	R	Grasslands	57	U	Inland sparsely vegetated habitats	2
Astragalus pseudopurpureus	Fabaceae	symbiosis with Rhizobia	1	4	R16	Perennial rocky grassland of Central and South-Eastern Europe	4													R	Grasslands	4
Astragalus reduncus	Fabaceae	symbiosis with Rhizobia	1	16	R1B	Continental dry grassland (true steppe)	12	R1C	Desert steppe	2										R	Grasslands	16
Astragalus sempervirens	Fabaceae	symbiosis with Rhizobia	1	669	R1A	Semi-dry perennial calcareous grassland (meadow steppe)	95	R44	Arctic-alpine calcareous grassland	66	R45	Alpine and subalpine calcareous grassland of the Balkans and Apennines	44	R18	Perennial rocky calcareous grassland of subatlantic-submediterranean Europe	35	R1H	Iberian oromediterranean basiphilous dry grassland	31	R	Grasslands	540	S	Heathlands, scrub and tundra	91	T	Forest	35	U	Inland sparsely vegetated habitats	3
Astragalus sericophyllus	Fabaceae	symbiosis with Rhizobia	1	88	R45	Alpine and subalpine calcareous grassland of the Balkans and Apennines	18	R16	Perennial rocky grassland of Central and South-Eastern Europe	6	R1B	Continental dry grassland (true steppe)	3	R19	Dry steppic submediterranean pasture of the Amphi-Adriatic region	2	R1A	Semi-dry perennial calcareous grassland (meadow steppe)	1	R	Grasslands	87	S	Heathlands, scrub and tundra	1
Astragalus sesameus	Fabaceae	symbiosis with Rhizobia	1	110	R1F	Mediterranean annual-rich dry grassland	36	R1E	Mediterranean tall perennial dry grassland	18	R1D	Mediterranean closely grazed dry grassland	5	R19	Dry steppic submediterranean pasture of the Amphi-Adriatic region	2	R1A	Semi-dry perennial calcareous grassland (meadow steppe)	2	R	Grasslands	95	S	Heathlands, scrub and tundra	9	T	Forest	6
Astragalus sinaicus	Fabaceae	symbiosis with Rhizobia	1	4	S63	Eastern garrigue	1													R	Grasslands	3	S	Heathlands, scrub and tundra	1
Astragalus sirinicus	Fabaceae	symbiosis with Rhizobia	1	109	R45	Alpine and subalpine calcareous grassland of the Balkans and Apennines	16	R1J	Cyrno-Sardean oromediterranean siliceous dry grassland	9	R1K	Balkan and Anatolian oromediterranean dry grassland	8	S74	Central Mediterranean mountain hedgehog-heath	7	R14	Perennial rocky grassland of the Italian Peninsula	5	R	Grasslands	60	S	Heathlands, scrub and tundra	46	T	Forest	2	U	Inland sparsely vegetated habitats	1
Astragalus spruneri	Fabaceae	symbiosis with Rhizobia	1	88	R1B	Continental dry grassland (true steppe)	26	R1A	Semi-dry perennial calcareous grassland (meadow steppe)	6	T21	Mediterranean evergreen Quercus forest	4	R16	Perennial rocky grassland of Central and South-Eastern Europe	3	S75	Eastern Mediterranean mountain hedgehog-heath	2	R	Grasslands	78	T	Forest	6	S	Heathlands, scrub and tundra	3	N	Coastal sand and cliff habitats	1
Astragalus stella	Fabaceae	symbiosis with Rhizobia	1	85	R1E	Mediterranean tall perennial dry grassland	21	R1F	Mediterranean annual-rich dry grassland	18	R1D	Mediterranean closely grazed dry grassland	6	R13	Cryptogam- and annual-dominated vegetation on calcareous and ultramafic rock outcrops	5	S66	Mediterranean halo-nitrophilous scrub	4	R	Grasslands	76	S	Heathlands, scrub and tundra	7	T	Forest	2
Astragalus suberosus	Fabaceae	symbiosis with Rhizobia	1	1	R1B	Continental dry grassland (true steppe)	1													R	Grasslands	1
Astragalus subuliformis	Fabaceae	symbiosis with Rhizobia	1	375	R1B	Continental dry grassland (true steppe)	331	R15	Continental dry rocky steppic grassland and dwarf scrub on chalk outcrops	12	S36	Low steppic scrub	7	R1C	Desert steppe	2	R1A	Semi-dry perennial calcareous grassland (meadow steppe)	1	R	Grasslands	366	S	Heathlands, scrub and tundra	9
Astragalus sulcatus	Fabaceae	symbiosis with Rhizobia	1	11	R1B	Continental dry grassland (true steppe)	4	R11	Pannonian and Pontic sandy steppe	2	R1A	Semi-dry perennial calcareous grassland (meadow steppe)	2	Q54	Inland saline or brackish helophyte bed	1	R1P	Oceanic to subcontinental inland sand grassland on dry acid and neutral soils	1	R	Grasslands	10	Q	Wetlands	1
Astragalus terracianoi	Fabaceae	symbiosis with Rhizobia	1	7	S51	Mediterranean maquis and arborescent matorral	4	T3A	Mediterranean lowland to submontane Pinus forest	2	T24	Olea europaea-Ceratonia siliqua forest	1							S	Heathlands, scrub and tundra	4	T	Forest	3
Astragalus tragacantha	Fabaceae	symbiosis with Rhizobia	1	19	N16	Mediterranean and Macaronesian coastal dune grassland (grey dune)	5	N32	Mediterranean and Black Sea rocky sea cliff and shore	5	R1E	Mediterranean tall perennial dry grassland	3	N14	Mediterranean, Macaronesian and Black Sea shifting coastal dune	2	R1A	Semi-dry perennial calcareous grassland (meadow steppe)	1	N	Coastal sand and cliff habitats	12	R	Grasslands	5	S	Heathlands, scrub and tundra	1	T	Forest	1
Astragalus tremolsianus	Fabaceae	symbiosis with Rhizobia	1	18	R1H	Iberian oromediterranean basiphilous dry grassland	9	R1N	Open Iberian supramediterranean dry acid and neutral grassland	1										R	Grasslands	18
Astragalus turolensis	Fabaceae	symbiosis with Rhizobia	1	8	R1E	Mediterranean tall perennial dry grassland	4	S61	Western basiphilous garrigue	2										R	Grasslands	5	S	Heathlands, scrub and tundra	3
Astragalus utriger	Fabaceae	symbiosis with Rhizobia	1	2																T	Forest	2
Astragalus varius	Fabaceae	symbiosis with Rhizobia	1	188	N17	Black Sea coastal dune grassland (grey dune)	59	R1B	Continental dry grassland (true steppe)	58	R11	Pannonian and Pontic sandy steppe	33	R15	Continental dry rocky steppic grassland and dwarf scrub on chalk outcrops	5	R1A	Semi-dry perennial calcareous grassland (meadow steppe)	3	R	Grasslands	126	N	Coastal sand and cliff habitats	59	S	Heathlands, scrub and tundra	2	T	Forest	1
Astragalus verrucosus	Fabaceae	symbiosis with Rhizobia	1	4	R1E	Mediterranean tall perennial dry grassland	4													R	Grasslands	4
Astragalus vesicarius	Fabaceae	symbiosis with Rhizobia	1	507	R1B	Continental dry grassland (true steppe)	285	R16	Perennial rocky grassland of Central and South-Eastern Europe	31	R18	Perennial rocky calcareous grassland of subatlantic-submediterranean Europe	16	R1A	Semi-dry perennial calcareous grassland (meadow steppe)	12	R1H	Iberian oromediterranean basiphilous dry grassland	11	R	Grasslands	445	T	Forest	41	S	Heathlands, scrub and tundra	17	U	Inland sparsely vegetated habitats	4
Astragalus wilmottianus	Fabaceae	symbiosis with Rhizobia	1	28	R16	Perennial rocky grassland of Central and South-Eastern Europe	17	R1A	Semi-dry perennial calcareous grassland (meadow steppe)	1										R	Grasslands	28
Bituminaria bituminosa	Fabaceae	symbiosis with Rhizobia	0	2917	R1E	Mediterranean tall perennial dry grassland	409	T3A	Mediterranean lowland to submontane Pinus forest	381	T21	Mediterranean evergreen Quercus forest	251	T19	Temperate and submediterranean thermophilous deciduous forest	124	R1A	Semi-dry perennial calcareous grassland (meadow steppe)	99	T	Forest	1072	R	Grasslands	923	S	Heathlands, scrub and tundra	890	N	Coastal sand and cliff habitats	23	U	Inland sparsely vegetated habitats	9
Bituminaria morisiana	Fabaceae	symbiosis with Rhizobia	0	2	T3A	Mediterranean lowland to submontane Pinus forest	1	U34	Mediterranean siliceous inland cliff	1										T	Forest	1	U	Inland sparsely vegetated habitats	1
Calicotome infesta	Fabaceae	symbiosis with Rhizobia	0	470	T21	Mediterranean evergreen Quercus forest	119	T19	Temperate and submediterranean thermophilous deciduous forest	39	T24	Olea europaea-Ceratonia siliqua forest	24	S51	Mediterranean maquis and arborescent matorral	22	S54	Thermomediterranean arid scrub	22	T	Forest	235	S	Heathlands, scrub and tundra	202	R	Grasslands	24	N	Coastal sand and cliff habitats	9
Calicotome spinosa	Fabaceae	symbiosis with Rhizobia	0	1916	T3A	Mediterranean lowland to submontane Pinus forest	382	T21	Mediterranean evergreen Quercus forest	319	S51	Mediterranean maquis and arborescent matorral	189	T19	Temperate and submediterranean thermophilous deciduous forest	62	T24	Olea europaea-Ceratonia siliqua forest	43	T	Forest	965	S	Heathlands, scrub and tundra	879	R	Grasslands	71	N	Coastal sand and cliff habitats	1
Calicotome villosa	Fabaceae	symbiosis with Rhizobia	0	1982	S51	Mediterranean maquis and arborescent matorral	307	T21	Mediterranean evergreen Quercus forest	263	T3A	Mediterranean lowland to submontane Pinus forest	181	T24	Olea europaea-Ceratonia siliqua forest	148	S63	Eastern garrigue	126	S	Heathlands, scrub and tundra	1100	T	Forest	786	R	Grasslands	71	N	Coastal sand and cliff habitats	25
Calophaca wolgarica	Fabaceae	symbiosis with Rhizobia	1	17	R1B	Continental dry grassland (true steppe)	13	R1A	Semi-dry perennial calcareous grassland (meadow steppe)	2	S36	Low steppic scrub	1							R	Grasslands	16	S	Heathlands, scrub and tundra	1
Caragana arborescens	Fabaceae	symbiosis with Rhizobia	1	38	T1E	Carpinus and Quercus mesic deciduous forest	10	T3G	Pinus sylvestris light taiga	4	T35	Temperate continental Pinus sylvestris forest	3	R22	Low and medium altitude hay meadow	1	T3F	Dark taiga	1	T	Forest	33	S	Heathlands, scrub and tundra	3	R	Grasslands	2
Caragana frutex	Fabaceae	symbiosis with Rhizobia	1	282	R1B	Continental dry grassland (true steppe)	171	S36	Low steppic scrub	42	R1A	Semi-dry perennial calcareous grassland (meadow steppe)	19	R15	Continental dry rocky steppic grassland and dwarf scrub on chalk outcrops	9	S35	Temperate and submediterranean thorn scrub	7	R	Grasslands	211	S	Heathlands, scrub and tundra	64	T	Forest	4	N	Coastal sand and cliff habitats	2	U	Inland sparsely vegetated habitats	1
Caragana pygmaea	Fabaceae	symbiosis with Rhizobia	1	1	S92	Salix fen scrub	1													S	Heathlands, scrub and tundra	1
Caragana scythica	Fabaceae	symbiosis with Rhizobia	1	115	R1B	Continental dry grassland (true steppe)	102	S36	Low steppic scrub	9	U37	Temperate, lowland to montane base-rich inland cliff	1							R	Grasslands	105	S	Heathlands, scrub and tundra	9	U	Inland sparsely vegetated habitats	1
Caragana spinosa	Fabaceae	symbiosis with Rhizobia	1	5	T35	Temperate continental Pinus sylvestris forest	3	T3G	Pinus sylvestris light taiga	1										T	Forest	5
Cicer graecum	Fabaceae	symbiosis with Rhizobia	1	12	T3A	Mediterranean lowland to submontane Pinus forest	5													T	Forest	12
Cicer incisum	Fabaceae	symbiosis with Rhizobia	1	17	U29	Eastern Mediterranean base-rich scree	13	S75	Eastern Mediterranean mountain hedgehog-heath	3										U	Inland sparsely vegetated habitats	13	S	Heathlands, scrub and tundra	4
Colletia spinosissima	Rhamnaceae	symbiosis with Frankia	0	1	T3A	Mediterranean lowland to submontane Pinus forest	1													T	Forest	1
Colutea arborescens aggr.	Fabaceae	symbiosis with Rhizobia	1	650	T19	Temperate and submediterranean thermophilous deciduous forest	249	T21	Mediterranean evergreen Quercus forest	91	S51	Mediterranean maquis and arborescent matorral	30	S35	Temperate and submediterranean thorn scrub	19	R1A	Semi-dry perennial calcareous grassland (meadow steppe)	12	T	Forest	466	S	Heathlands, scrub and tundra	147	R	Grasslands	32	U	Inland sparsely vegetated habitats	3	N	Coastal sand and cliff habitats	2
Colutea atlantica	Fabaceae	symbiosis with Rhizobia	1	1	T19	Temperate and submediterranean thermophilous deciduous forest	1													T	Forest	1
Coriaria myrtifolia	Coriariaceae	symbiosis with Frankia	0	958	T3A	Mediterranean lowland to submontane Pinus forest	234	T19	Temperate and submediterranean thermophilous deciduous forest	202	T21	Mediterranean evergreen Quercus forest	129	S35	Temperate and submediterranean thorn scrub	33	T1A	Mediterranean thermophilous deciduous forest	20	T	Forest	740	S	Heathlands, scrub and tundra	183	R	Grasslands	35
Coronilla coronata	Fabaceae	symbiosis with Rhizobia	0	479	T19	Temperate and submediterranean thermophilous deciduous forest	142	R1A	Semi-dry perennial calcareous grassland (meadow steppe)	81	T36	Temperate and submediterranean montane Pinus sylvestris-Pinus nigra forest	43	T17	Fagus forest on non-acid soils	29	R16	Perennial rocky grassland of Central and South-Eastern Europe	20	T	Forest	325	R	Grasslands	141	S	Heathlands, scrub and tundra	13
Coronilla juncea	Fabaceae	symbiosis with Rhizobia	0	239	S61	Western basiphilous garrigue	29	T3A	Mediterranean lowland to submontane Pinus forest	23	R1E	Mediterranean tall perennial dry grassland	15	T21	Mediterranean evergreen Quercus forest	13	R18	Perennial rocky calcareous grassland of subatlantic-submediterranean Europe	11	S	Heathlands, scrub and tundra	119	T	Forest	71	R	Grasslands	46	U	Inland sparsely vegetated habitats	2	N	Coastal sand and cliff habitats	1
Coronilla minima	Fabaceae	symbiosis with Rhizobia	0	4735	R18	Perennial rocky calcareous grassland of subatlantic-submediterranean Europe	1130	R1A	Semi-dry perennial calcareous grassland (meadow steppe)	797	T3A	Mediterranean lowland to submontane Pinus forest	436	R1H	Iberian oromediterranean basiphilous dry grassland	294	S61	Western basiphilous garrigue	288	R	Grasslands	2662	T	Forest	1051	S	Heathlands, scrub and tundra	1016	U	Inland sparsely vegetated habitats	6
Coronilla repanda	Fabaceae	symbiosis with Rhizobia	0	171	R1R	Mediterranean to Atlantic open, dry, acid and neutral grassland	108	R1F	Mediterranean annual-rich dry grassland	10	N16	Mediterranean and Macaronesian coastal dune grassland (grey dune)	8	T21	Mediterranean evergreen Quercus forest	7	R1D	Mediterranean closely grazed dry grassland	6	R	Grasslands	147	T	Forest	11	N	Coastal sand and cliff habitats	8	S	Heathlands, scrub and tundra	5
Coronilla scorpioides	Fabaceae	symbiosis with Rhizobia	0	932	R1F	Mediterranean annual-rich dry grassland	96	R1A	Semi-dry perennial calcareous grassland (meadow steppe)	70	T3A	Mediterranean lowland to submontane Pinus forest	69	R1E	Mediterranean tall perennial dry grassland	68	R16	Perennial rocky grassland of Central and South-Eastern Europe	37	R	Grasslands	644	S	Heathlands, scrub and tundra	157	T	Forest	126	N	Coastal sand and cliff habitats	4	U	Inland sparsely vegetated habitats	1
Coronilla vaginalis	Fabaceae	symbiosis with Rhizobia	0	705	R1A	Semi-dry perennial calcareous grassland (meadow steppe)	171	R44	Arctic-alpine calcareous grassland	93	R16	Perennial rocky grassland of Central and South-Eastern Europe	89	T36	Temperate and submediterranean montane Pinus sylvestris-Pinus nigra forest	76	R45	Alpine and subalpine calcareous grassland of the Balkans and Apennines	19	R	Grasslands	450	T	Forest	205	S	Heathlands, scrub and tundra	48	U	Inland sparsely vegetated habitats	2
Coronilla valentina	Fabaceae	symbiosis with Rhizobia	0	443	T21	Mediterranean evergreen Quercus forest	45	T3A	Mediterranean lowland to submontane Pinus forest	44	S51	Mediterranean maquis and arborescent matorral	34	S54	Thermomediterranean arid scrub	21	R1E	Mediterranean tall perennial dry grassland	20	S	Heathlands, scrub and tundra	216	T	Forest	152	R	Grasslands	61	N	Coastal sand and cliff habitats	10	U	Inland sparsely vegetated habitats	3
Coronilla viminalis	Fabaceae	symbiosis with Rhizobia	0	2	R31	Mediterranean tall humid inland grassland	1													R	Grasslands	1	S	Heathlands, scrub and tundra	1
Cytisophyllum sessilifolium	Fabaceae	symbiosis with Rhizobia	0	3371	T19	Temperate and submediterranean thermophilous deciduous forest	1336	T21	Mediterranean evergreen Quercus forest	311	T3A	Mediterranean lowland to submontane Pinus forest	127	T17	Fagus forest on non-acid soils	121	S35	Temperate and submediterranean thorn scrub	99	T	Forest	2639	S	Heathlands, scrub and tundra	525	R	Grasslands	198	U	Inland sparsely vegetated habitats	7	N	Coastal sand and cliff habitats	1
Cytisus aeolicus	Fabaceae	symbiosis with Rhizobia	0	6	S54	Thermomediterranean arid scrub	3													S	Heathlands, scrub and tundra	4	R	Grasslands	2
Cytisus agnipilus	Fabaceae	symbiosis with Rhizobia	0	23	R45	Alpine and subalpine calcareous grassland of the Balkans and Apennines	8	R16	Perennial rocky grassland of Central and South-Eastern Europe	4	S23	Alpine and subalpine Juniperus scrub	4	R1A	Semi-dry perennial calcareous grassland (meadow steppe)	1	R1B	Continental dry grassland (true steppe)	1	R	Grasslands	17	S	Heathlands, scrub and tundra	4	T	Forest	2
Cytisus albus	Fabaceae	symbiosis with Rhizobia	0	552	R1A	Semi-dry perennial calcareous grassland (meadow steppe)	332	R1B	Continental dry grassland (true steppe)	91	T19	Temperate and submediterranean thermophilous deciduous forest	32	R16	Perennial rocky grassland of Central and South-Eastern Europe	19	R22	Low and medium altitude hay meadow	9	R	Grasslands	491	T	Forest	45	S	Heathlands, scrub and tundra	11	U	Inland sparsely vegetated habitats	5
Cytisus arboreus aggr.	Fabaceae	symbiosis with Rhizobia	0	62	T21	Mediterranean evergreen Quercus forest	18	T19	Temperate and submediterranean thermophilous deciduous forest	6	S51	Mediterranean maquis and arborescent matorral	5	T24	Olea europaea-Ceratonia siliqua forest	2	R31	Mediterranean tall humid inland grassland	1	T	Forest	43	S	Heathlands, scrub and tundra	18	R	Grasslands	1
Cytisus ardoinii	Fabaceae	symbiosis with Rhizobia	0	15	T19	Temperate and submediterranean thermophilous deciduous forest	12	R18	Perennial rocky calcareous grassland of subatlantic-submediterranean Europe	1	S61	Western basiphilous garrigue	1	T21	Mediterranean evergreen Quercus forest	1				T	Forest	13	R	Grasslands	1	S	Heathlands, scrub and tundra	1
Cytisus austriacus	Fabaceae	symbiosis with Rhizobia	0	1428	R1A	Semi-dry perennial calcareous grassland (meadow steppe)	402	R1B	Continental dry grassland (true steppe)	341	T19	Temperate and submediterranean thermophilous deciduous forest	172	T17	Fagus forest on non-acid soils	53	R16	Perennial rocky grassland of Central and South-Eastern Europe	42	R	Grasslands	913	T	Forest	382	S	Heathlands, scrub and tundra	129	N	Coastal sand and cliff habitats	3	U	Inland sparsely vegetated habitats	1
Cytisus balansae	Fabaceae	symbiosis with Rhizobia	0	1256	S33	Lowland to montane temperate and submediterranean genistoid scrub	384	S22	Alpine and subalpine ericoid heath	81	R43	Temperate acidophilous alpine grassland	61	S23	Alpine and subalpine Juniperus scrub	53	T34	Temperate subalpine Larix, Pinus cembra and Pinus uncinata forest	47	S	Heathlands, scrub and tundra	721	R	Grasslands	279	T	Forest	251	U	Inland sparsely vegetated habitats	5
Cytisus blockianus	Fabaceae	symbiosis with Rhizobia	0	93	R1A	Semi-dry perennial calcareous grassland (meadow steppe)	61	R1B	Continental dry grassland (true steppe)	16	R16	Perennial rocky grassland of Central and South-Eastern Europe	5	R13	Cryptogam- and annual-dominated vegetation on calcareous and ultramafic rock outcrops	2	U37	Temperate, lowland to montane base-rich inland cliff	2	R	Grasslands	89	U	Inland sparsely vegetated habitats	3	S	Heathlands, scrub and tundra	1
Cytisus borysthenicus	Fabaceae	symbiosis with Rhizobia	0	36	R11	Pannonian and Pontic sandy steppe	18	U27	Temperate, lowland to montane base-rich scree	9	N17	Black Sea coastal dune grassland (grey dune)	1							R	Grasslands	26	U	Inland sparsely vegetated habitats	9	N	Coastal sand and cliff habitats	1
Cytisus cantabricus	Fabaceae	symbiosis with Rhizobia	0	79	S33	Lowland to montane temperate and submediterranean genistoid scrub	33	T1B	Acidophilous Quercus forest	8	S42	Dry heath	2	S51	Mediterranean maquis and arborescent matorral	2	T17	Fagus forest on non-acid soils	2	S	Heathlands, scrub and tundra	53	T	Forest	24	R	Grasslands	2
Cytisus commutatus	Fabaceae	symbiosis with Rhizobia	0	45	S33	Lowland to montane temperate and submediterranean genistoid scrub	14	S42	Dry heath	4	S51	Mediterranean maquis and arborescent matorral	4	R22	Low and medium altitude hay meadow	2	T1B	Acidophilous Quercus forest	2	S	Heathlands, scrub and tundra	33	T	Forest	9	R	Grasslands	3
Cytisus creticus	Fabaceae	symbiosis with Rhizobia	0	39	T1A	Mediterranean thermophilous deciduous forest	9	T21	Mediterranean evergreen Quercus forest	6	S63	Eastern garrigue	4	S51	Mediterranean maquis and arborescent matorral	3	S72	Eastern Mediterranean spiny heath (phrygana)	3	T	Forest	20	S	Heathlands, scrub and tundra	14	R	Grasslands	5
Cytisus decumbens	Fabaceae	symbiosis with Rhizobia	0	212	R1A	Semi-dry perennial calcareous grassland (meadow steppe)	129	R18	Perennial rocky calcareous grassland of subatlantic-submediterranean Europe	21	R19	Dry steppic submediterranean pasture of the Amphi-Adriatic region	12	R13	Cryptogam- and annual-dominated vegetation on calcareous and ultramafic rock outcrops	6	R17	Heavy-metal dry grassland of the Balkans	6	R	Grasslands	190	S	Heathlands, scrub and tundra	13	T	Forest	7	U	Inland sparsely vegetated habitats	2
Cytisus elongatus	Fabaceae	symbiosis with Rhizobia	0	12	T19	Temperate and submediterranean thermophilous deciduous forest	7	T17	Fagus forest on non-acid soils	2	R1A	Semi-dry perennial calcareous grassland (meadow steppe)	1	R1B	Continental dry grassland (true steppe)	1	T1E	Carpinus and Quercus mesic deciduous forest	1	T	Forest	10	R	Grasslands	2
Cytisus emeriflorus	Fabaceae	symbiosis with Rhizobia	0	16	R44	Arctic-alpine calcareous grassland	6	S24	Subalpine genistoid scrub of the Amphi-Adriatic region	3	R16	Perennial rocky grassland of Central and South-Eastern Europe	2	R37	Temperate and boreal moist or wet oligotrophic grassland	2	R1A	Semi-dry perennial calcareous grassland (meadow steppe)	1	R	Grasslands	12	S	Heathlands, scrub and tundra	4
Cytisus eriocarpus	Fabaceae	symbiosis with Rhizobia	0	304	T39	Mediterranean and Balkan subalpine Pinus heldreichii-Pinus peuce forest	53	S63	Eastern garrigue	26	R1A	Semi-dry perennial calcareous grassland (meadow steppe)	17	R1B	Continental dry grassland (true steppe)	16	S34	Balkan-Anatolian submontane genistoid scrub	14	T	Forest	122	R	Grasslands	111	S	Heathlands, scrub and tundra	71
Cytisus fontanesii	Fabaceae	symbiosis with Rhizobia	0	52	R1E	Mediterranean tall perennial dry grassland	9	S61	Western basiphilous garrigue	9	T21	Mediterranean evergreen Quercus forest	6	T3A	Mediterranean lowland to submontane Pinus forest	6	S33	Lowland to montane temperate and submediterranean genistoid scrub	2	S	Heathlands, scrub and tundra	24	R	Grasslands	14	T	Forest	14
Cytisus grandiflorus	Fabaceae	symbiosis with Rhizobia	0	119	T21	Mediterranean evergreen Quercus forest	22	N1A	Atlantic and Baltic coastal dune scrub	9	T3A	Mediterranean lowland to submontane Pinus forest	9	S22	Alpine and subalpine ericoid heath	7	T19	Temperate and submediterranean thermophilous deciduous forest	7	T	Forest	62	S	Heathlands, scrub and tundra	44	N	Coastal sand and cliff habitats	9	R	Grasslands	4
Cytisus graniticus	Fabaceae	symbiosis with Rhizobia	0	177	R1B	Continental dry grassland (true steppe)	120	S36	Low steppic scrub	38	R1A	Semi-dry perennial calcareous grassland (meadow steppe)	7	S35	Temperate and submediterranean thorn scrub	5	R51	Thermophilous forest fringe of base-rich soils	1	R	Grasslands	132	S	Heathlands, scrub and tundra	45
Cytisus hirsutus	Fabaceae	symbiosis with Rhizobia	0	5129	T19	Temperate and submediterranean thermophilous deciduous forest	1437	R1A	Semi-dry perennial calcareous grassland (meadow steppe)	741	T1E	Carpinus and Quercus mesic deciduous forest	348	T1B	Acidophilous Quercus forest	236	R16	Perennial rocky grassland of Central and South-Eastern Europe	205	T	Forest	3311	R	Grasslands	1538	S	Heathlands, scrub and tundra	264	U	Inland sparsely vegetated habitats	15	Q	Wetlands	1
Cytisus jankae	Fabaceae	symbiosis with Rhizobia	0	132	R1A	Semi-dry perennial calcareous grassland (meadow steppe)	36	R16	Perennial rocky grassland of Central and South-Eastern Europe	22	R1B	Continental dry grassland (true steppe)	20	T19	Temperate and submediterranean thermophilous deciduous forest	7	S36	Low steppic scrub	2	R	Grasslands	114	T	Forest	14	S	Heathlands, scrub and tundra	4
Cytisus kovacevii	Fabaceae	symbiosis with Rhizobia	0	1	R1B	Continental dry grassland (true steppe)	1													R	Grasslands	1
Cytisus lasiosemius	Fabaceae	symbiosis with Rhizobia	0	4	T19	Temperate and submediterranean thermophilous deciduous forest	1													R	Grasslands	3	T	Forest	1
Cytisus leiocarpus	Fabaceae	symbiosis with Rhizobia	0	13	R16	Perennial rocky grassland of Central and South-Eastern Europe	3	R1A	Semi-dry perennial calcareous grassland (meadow steppe)	3	T1B	Acidophilous Quercus forest	2	T19	Temperate and submediterranean thermophilous deciduous forest	1	T1E	Carpinus and Quercus mesic deciduous forest	1	R	Grasslands	7	T	Forest	6
Cytisus multiflorus	Fabaceae	symbiosis with Rhizobia	0	384	S33	Lowland to montane temperate and submediterranean genistoid scrub	165	T21	Mediterranean evergreen Quercus forest	35	T1B	Acidophilous Quercus forest	17	S62	Western acidophilous garrigue	13	R1R	Mediterranean to Atlantic open, dry, acid and neutral grassland	8	S	Heathlands, scrub and tundra	274	T	Forest	84	R	Grasslands	25	U	Inland sparsely vegetated habitats	1
Cytisus paczoskii	Fabaceae	symbiosis with Rhizobia	0	2	R1A	Semi-dry perennial calcareous grassland (meadow steppe)	1	R1B	Continental dry grassland (true steppe)	1										R	Grasslands	2
Cytisus podolicus	Fabaceae	symbiosis with Rhizobia	0	17	R1A	Semi-dry perennial calcareous grassland (meadow steppe)	6	R1B	Continental dry grassland (true steppe)	6	R37	Temperate and boreal moist or wet oligotrophic grassland	2	R16	Perennial rocky grassland of Central and South-Eastern Europe	1				R	Grasslands	17
Cytisus procumbens	Fabaceae	symbiosis with Rhizobia	0	311	R1A	Semi-dry perennial calcareous grassland (meadow steppe)	98	R16	Perennial rocky grassland of Central and South-Eastern Europe	60	R1B	Continental dry grassland (true steppe)	54	S36	Low steppic scrub	11	R45	Alpine and subalpine calcareous grassland of the Balkans and Apennines	10	R	Grasslands	279	S	Heathlands, scrub and tundra	21	T	Forest	10	U	Inland sparsely vegetated habitats	1
Cytisus pseudoprocumbens	Fabaceae	symbiosis with Rhizobia	0	24	R1A	Semi-dry perennial calcareous grassland (meadow steppe)	8	T36	Temperate and submediterranean montane Pinus sylvestris-Pinus nigra forest	7	R19	Dry steppic submediterranean pasture of the Amphi-Adriatic region	4	R1B	Continental dry grassland (true steppe)	1	R44	Arctic-alpine calcareous grassland	1	R	Grasslands	15	T	Forest	8	S	Heathlands, scrub and tundra	1
Cytisus purpureus	Fabaceae	symbiosis with Rhizobia	0	514	T36	Temperate and submediterranean montane Pinus sylvestris-Pinus nigra forest	175	R1A	Semi-dry perennial calcareous grassland (meadow steppe)	47	T19	Temperate and submediterranean thermophilous deciduous forest	37	R16	Perennial rocky grassland of Central and South-Eastern Europe	22	R44	Arctic-alpine calcareous grassland	22	T	Forest	325	R	Grasslands	130	S	Heathlands, scrub and tundra	55	U	Inland sparsely vegetated habitats	3	Q	Wetlands	1
Cytisus ratisbonensis	Fabaceae	symbiosis with Rhizobia	0	1456	R1A	Semi-dry perennial calcareous grassland (meadow steppe)	660	T35	Temperate continental Pinus sylvestris forest	234	R16	Perennial rocky grassland of Central and South-Eastern Europe	125	R1B	Continental dry grassland (true steppe)	85	T19	Temperate and submediterranean thermophilous deciduous forest	41	R	Grasslands	963	T	Forest	463	S	Heathlands, scrub and tundra	30
Cytisus reverchonii	Fabaceae	symbiosis with Rhizobia	0	56	T1F	Ravine forest	10	T21	Mediterranean evergreen Quercus forest	4	T37	Mediterranean montane Pinus sylvestris-Pinus nigra forest	4	R1E	Mediterranean tall perennial dry grassland	3	T19	Temperate and submediterranean thermophilous deciduous forest	3	T	Forest	37	S	Heathlands, scrub and tundra	13	R	Grasslands	6
Cytisus ruthenicus	Fabaceae	symbiosis with Rhizobia	0	505	R1A	Semi-dry perennial calcareous grassland (meadow steppe)	143	R1B	Continental dry grassland (true steppe)	65	T35	Temperate continental Pinus sylvestris forest	62	R11	Pannonian and Pontic sandy steppe	21	R1P	Oceanic to subcontinental inland sand grassland on dry acid and neutral soils	20	R	Grasslands	311	T	Forest	148	S	Heathlands, scrub and tundra	33	U	Inland sparsely vegetated habitats	13
Cytisus scoparius	Fabaceae	symbiosis with Rhizobia	0	8342	T1B	Acidophilous Quercus forest	987	S33	Lowland to montane temperate and submediterranean genistoid scrub	779	T19	Temperate and submediterranean thermophilous deciduous forest	382	R22	Low and medium altitude hay meadow	316	T21	Mediterranean evergreen Quercus forest	303	T	Forest	4026	S	Heathlands, scrub and tundra	2241	R	Grasslands	1962	N	Coastal sand and cliff habitats	90	U	Inland sparsely vegetated habitats	19
Cytisus spinescens	Fabaceae	symbiosis with Rhizobia	0	498	R14	Perennial rocky grassland of the Italian Peninsula	78	T19	Temperate and submediterranean thermophilous deciduous forest	49	R19	Dry steppic submediterranean pasture of the Amphi-Adriatic region	47	S74	Central Mediterranean mountain hedgehog-heath	28	S52	Submediterranean pseudomaquis	15	R	Grasslands	245	S	Heathlands, scrub and tundra	174	T	Forest	72	U	Inland sparsely vegetated habitats	7
Cytisus striatus	Fabaceae	symbiosis with Rhizobia	0	415	S33	Lowland to montane temperate and submediterranean genistoid scrub	116	T1B	Acidophilous Quercus forest	31	T21	Mediterranean evergreen Quercus forest	31	S51	Mediterranean maquis and arborescent matorral	13	S62	Western acidophilous garrigue	11	S	Heathlands, scrub and tundra	265	T	Forest	132	R	Grasslands	18
Cytisus tommasinii	Fabaceae	symbiosis with Rhizobia	0	21	T19	Temperate and submediterranean thermophilous deciduous forest	11	T1B	Acidophilous Quercus forest	2	T17	Fagus forest on non-acid soils	1	T36	Temperate and submediterranean montane Pinus sylvestris-Pinus nigra forest	1				T	Forest	18	R	Grasslands	3
Cytisus triflorus	Fabaceae	symbiosis with Rhizobia	0	189	T21	Mediterranean evergreen Quercus forest	74	S51	Mediterranean maquis and arborescent matorral	11	T3A	Mediterranean lowland to submontane Pinus forest	11	T1E	Carpinus and Quercus mesic deciduous forest	9	R1A	Semi-dry perennial calcareous grassland (meadow steppe)	7	T	Forest	137	S	Heathlands, scrub and tundra	40	R	Grasslands	12
Cytisus villosus	Fabaceae	symbiosis with Rhizobia	0	1409	T21	Mediterranean evergreen Quercus forest	464	T19	Temperate and submediterranean thermophilous deciduous forest	308	T3A	Mediterranean lowland to submontane Pinus forest	89	S51	Mediterranean maquis and arborescent matorral	58	S33	Lowland to montane temperate and submediterranean genistoid scrub	41	T	Forest	1179	S	Heathlands, scrub and tundra	223	R	Grasslands	7
Cytisus virescens	Fabaceae	symbiosis with Rhizobia	0	200	R1A	Semi-dry perennial calcareous grassland (meadow steppe)	158	R22	Low and medium altitude hay meadow	9	T19	Temperate and submediterranean thermophilous deciduous forest	4	R1B	Continental dry grassland (true steppe)	3	S35	Temperate and submediterranean thorn scrub	2	R	Grasslands	186	T	Forest	10	S	Heathlands, scrub and tundra	4
Cytisus x praecox	Fabaceae	symbiosis with Rhizobia	0	7	S33	Lowland to montane temperate and submediterranean genistoid scrub	5	S51	Mediterranean maquis and arborescent matorral	1										S	Heathlands, scrub and tundra	7
Dorycnium graecum	Fabaceae	symbiosis with Rhizobia	0	17	T19	Temperate and submediterranean thermophilous deciduous forest	7	T14	Mediterranean and Macaronesian riparian forest	2	T1E	Carpinus and Quercus mesic deciduous forest	2	S51	Mediterranean maquis and arborescent matorral	1	T21	Mediterranean evergreen Quercus forest	1	T	Forest	14	S	Heathlands, scrub and tundra	3
Dorycnium hirsutum	Fabaceae	symbiosis with Rhizobia	0	2369	T21	Mediterranean evergreen Quercus forest	260	T3A	Mediterranean lowland to submontane Pinus forest	253	S51	Mediterranean maquis and arborescent matorral	158	T19	Temperate and submediterranean thermophilous deciduous forest	153	R1A	Semi-dry perennial calcareous grassland (meadow steppe)	120	T	Forest	956	S	Heathlands, scrub and tundra	836	R	Grasslands	457	N	Coastal sand and cliff habitats	116	U	Inland sparsely vegetated habitats	4
Dorycnium pentaphyllum	Fabaceae	symbiosis with Rhizobia	0	10766	R1A	Semi-dry perennial calcareous grassland (meadow steppe)	2982	R1B	Continental dry grassland (true steppe)	846	T19	Temperate and submediterranean thermophilous deciduous forest	775	T3A	Mediterranean lowland to submontane Pinus forest	692	R16	Perennial rocky grassland of Central and South-Eastern Europe	550	R	Grasslands	6197	T	Forest	2869	S	Heathlands, scrub and tundra	1650	U	Inland sparsely vegetated habitats	18	M	Coastal saltmarshes	15
Dorycnium rectum	Fabaceae	symbiosis with Rhizobia	0	455	R31	Mediterranean tall humid inland grassland	90	T14	Mediterranean and Macaronesian riparian forest	81	R55	Lowland moist or wet tall-herb and fern fringe	40	Q51	Tall-helophyte bed	21	R36	Moist or wet mesotrophic to eutrophic pasture	10	R	Grasslands	191	T	Forest	120	S	Heathlands, scrub and tundra	94	Q	Wetlands	45	M	Coastal saltmarshes	4
Dorycnium strictum	Fabaceae	symbiosis with Rhizobia	0	4	R34	Submediterranean moist meadow	3	R36	Moist or wet mesotrophic to eutrophic pasture	1										R	Grasslands	4
Echinospartum boissieri	Fabaceae	symbiosis with Rhizobia	0	136	S33	Lowland to montane temperate and submediterranean genistoid scrub	18	T3A	Mediterranean lowland to submontane Pinus forest	16	S61	Western basiphilous garrigue	14	T21	Mediterranean evergreen Quercus forest	14	R1E	Mediterranean tall perennial dry grassland	8	S	Heathlands, scrub and tundra	66	T	Forest	43	R	Grasslands	26	U	Inland sparsely vegetated habitats	1
Echinospartum horridum	Fabaceae	symbiosis with Rhizobia	0	106	S73	Western Mediterranean mountain hedgehog-heath	35	T37	Mediterranean montane Pinus sylvestris-Pinus nigra forest	10	R1A	Semi-dry perennial calcareous grassland (meadow steppe)	8	R18	Perennial rocky calcareous grassland of subatlantic-submediterranean Europe	7	S61	Western basiphilous garrigue	5	S	Heathlands, scrub and tundra	63	R	Grasslands	25	T	Forest	17	U	Inland sparsely vegetated habitats	1
Echinospartum lusitanicum	Fabaceae	symbiosis with Rhizobia	0	47	S73	Western Mediterranean mountain hedgehog-heath	16	S33	Lowland to montane temperate and submediterranean genistoid scrub	12	R1N	Open Iberian supramediterranean dry acid and neutral grassland	2	S23	Alpine and subalpine Juniperus scrub	2	S51	Mediterranean maquis and arborescent matorral	2	S	Heathlands, scrub and tundra	41	R	Grasslands	5	T	Forest	1
Elaeagnus angustifolia	Elaeagnaceae	symbiosis with Frankia	0	175	MA241	Black Sea littoral saltmarsh	25	R1B	Continental dry grassland (true steppe)	15	N1E	Black Sea broad-leaved coastal dune forest	13	N17	Black Sea coastal dune grassland (grey dune)	12	N12	Mediterranean and Black Sea sand beach	8	R	Grasslands	47	N	Coastal sand and cliff habitats	45	M	Coastal saltmarshes	33	T	Forest	32	S	Heathlands, scrub and tundra	12
Elaeagnus commutata	Elaeagnaceae	symbiosis with Frankia	0	6	N15	Atlantic and Baltic coastal dune grassland (grey dune)	1	R1B	Continental dry grassland (true steppe)	1										N	Coastal sand and cliff habitats	2	R	Grasslands	2	T	Forest	2
Elaeagnus pungens	Elaeagnaceae	symbiosis with Frankia	0	12	T1E	Carpinus and Quercus mesic deciduous forest	2	T22	Mainland laurophyllous forest	2	T18	Fagus forest on acid soils	1							T	Forest	12
Elaeagnus x submacrophylla	Elaeagnaceae	symbiosis with Frankia	0	1	T3A	Mediterranean lowland to submontane Pinus forest	1													T	Forest	1
Galega officinalis	Fabaceae	symbiosis with Rhizobia	1	521	R55	Lowland moist or wet tall-herb and fern fringe	103	R36	Moist or wet mesotrophic to eutrophic pasture	44	Q51	Tall-helophyte bed	35	R22	Low and medium altitude hay meadow	23	T11	Temperate Salix and Populus riparian forest	13	R	Grasslands	363	T	Forest	66	Q	Wetlands	47	S	Heathlands, scrub and tundra	44	N	Coastal sand and cliff habitats	1
Galega orientalis	Fabaceae	symbiosis with Rhizobia	1	5	R22	Low and medium altitude hay meadow	4													R	Grasslands	5
Genista acanthoclada	Fabaceae	symbiosis with Rhizobia	0	448	T3A	Mediterranean lowland to submontane Pinus forest	104	S63	Eastern garrigue	68	T21	Mediterranean evergreen Quercus forest	66	S72	Eastern Mediterranean spiny heath (phrygana)	47	T24	Olea europaea-Ceratonia siliqua forest	25	T	Forest	224	S	Heathlands, scrub and tundra	202	R	Grasslands	10	N	Coastal sand and cliff habitats	9	U	Inland sparsely vegetated habitats	3
Genista aetnensis	Fabaceae	symbiosis with Rhizobia	0	55	T1D	Southern European mountain Betula and Populus tremula forest on mineral soils	14	T1B	Acidophilous Quercus forest	12	S74	Central Mediterranean mountain hedgehog-heath	7	R43	Temperate acidophilous alpine grassland	2	S31	Lowland to montane temperate and submediterranean Juniperus scrub	2	T	Forest	43	S	Heathlands, scrub and tundra	10	R	Grasslands	2
Genista albida	Fabaceae	symbiosis with Rhizobia	0	45	R1A	Semi-dry perennial calcareous grassland (meadow steppe)	6	T36	Temperate and submediterranean montane Pinus sylvestris-Pinus nigra forest	5	R1B	Continental dry grassland (true steppe)	4	R11	Pannonian and Pontic sandy steppe	1				R	Grasslands	37	T	Forest	8
Genista anatolica	Fabaceae	symbiosis with Rhizobia	0	5	R16	Perennial rocky grassland of Central and South-Eastern Europe	4	R19	Dry steppic submediterranean pasture of the Amphi-Adriatic region	1										R	Grasslands	5
Genista anglica	Fabaceae	symbiosis with Rhizobia	0	1609	S42	Dry heath	297	R37	Temperate and boreal moist or wet oligotrophic grassland	93	R1M	Lowland to montane, dry to mesic grassland usually dominated by Nardus stricta	86	S41	Wet heath	67	S22	Alpine and subalpine ericoid heath	35	S	Heathlands, scrub and tundra	770	R	Grasslands	671	T	Forest	78	Q	Wetlands	57	N	Coastal sand and cliff habitats	32
Genista aristata	Fabaceae	symbiosis with Rhizobia	0	42	T21	Mediterranean evergreen Quercus forest	14	T19	Temperate and submediterranean thermophilous deciduous forest	8	S74	Central Mediterranean mountain hedgehog-heath	5	S63	Eastern garrigue	1	T27	Ilex aquifolium forest	1	T	Forest	26	S	Heathlands, scrub and tundra	16
Genista aspalathoides	Fabaceae	symbiosis with Rhizobia	0	68	T3A	Mediterranean lowland to submontane Pinus forest	23	S51	Mediterranean maquis and arborescent matorral	7	N32	Mediterranean and Black Sea rocky sea cliff and shore	5	R18	Perennial rocky calcareous grassland of subatlantic-submediterranean Europe	5	R1E	Mediterranean tall perennial dry grassland	1	S	Heathlands, scrub and tundra	33	T	Forest	24	R	Grasslands	6	N	Coastal sand and cliff habitats	5
Genista balearica	Fabaceae	symbiosis with Rhizobia	0	3	R1E	Mediterranean tall perennial dry grassland	1	S61	Western basiphilous garrigue	1										S	Heathlands, scrub and tundra	2	R	Grasslands	1
Genista berberidea	Fabaceae	symbiosis with Rhizobia	0	1	T15	Broadleaved swamp forest on non-acid peat	1													T	Forest	1
Genista carinalis	Fabaceae	symbiosis with Rhizobia	0	365	T19	Temperate and submediterranean thermophilous deciduous forest	81	R1A	Semi-dry perennial calcareous grassland (meadow steppe)	36	T17	Fagus forest on non-acid soils	25	T18	Fagus forest on acid soils	24	S34	Balkan-Anatolian submontane genistoid scrub	23	T	Forest	214	R	Grasslands	112	S	Heathlands, scrub and tundra	39
Genista carpetana	Fabaceae	symbiosis with Rhizobia	0	20	R33	Mediterranean short moist grassland of mountains	7	R1N	Open Iberian supramediterranean dry acid and neutral grassland	2	R1M	Lowland to montane, dry to mesic grassland usually dominated by Nardus stricta	1	R24	Iberian summer pasture (vallicar)	1	T21	Mediterranean evergreen Quercus forest	1	R	Grasslands	18	T	Forest	2
Genista cilentina	Fabaceae	symbiosis with Rhizobia	0	3	R1E	Mediterranean tall perennial dry grassland	2													R	Grasslands	2	S	Heathlands, scrub and tundra	1
Genista cinerascens	Fabaceae	symbiosis with Rhizobia	0	239	S33	Lowland to montane temperate and submediterranean genistoid scrub	183	T37	Mediterranean montane Pinus sylvestris-Pinus nigra forest	7	T1B	Acidophilous Quercus forest	5	S51	Mediterranean maquis and arborescent matorral	4	S73	Western Mediterranean mountain hedgehog-heath	4	S	Heathlands, scrub and tundra	215	T	Forest	18	R	Grasslands	6
Genista cinerea	Fabaceae	symbiosis with Rhizobia	0	1095	T3A	Mediterranean lowland to submontane Pinus forest	216	R18	Perennial rocky calcareous grassland of subatlantic-submediterranean Europe	172	T19	Temperate and submediterranean thermophilous deciduous forest	152	T21	Mediterranean evergreen Quercus forest	62	T36	Temperate and submediterranean montane Pinus sylvestris-Pinus nigra forest	52	T	Forest	629	R	Grasslands	278	S	Heathlands, scrub and tundra	188
Genista corsica	Fabaceae	symbiosis with Rhizobia	0	274	S71	Western Mediterranean spiny heath	66	S51	Mediterranean maquis and arborescent matorral	34	T3A	Mediterranean lowland to submontane Pinus forest	23	R1E	Mediterranean tall perennial dry grassland	10	T24	Olea europaea-Ceratonia siliqua forest	8	S	Heathlands, scrub and tundra	192	T	Forest	43	R	Grasslands	34	N	Coastal sand and cliff habitats	3	U	Inland sparsely vegetated habitats	2
Genista cupanii	Fabaceae	symbiosis with Rhizobia	0	38	S74	Central Mediterranean mountain hedgehog-heath	28	R14	Perennial rocky grassland of the Italian Peninsula	4	R12	Cryptogam- and annual-dominated vegetation on siliceous rock outcrops	2	T33	Mediterranean mountain Abies forest	1				S	Heathlands, scrub and tundra	30	R	Grasslands	7	T	Forest	1
Genista demarcoi	Fabaceae	symbiosis with Rhizobia	0	3																R	Grasslands	2	S	Heathlands, scrub and tundra	1
Genista depressa	Fabaceae	symbiosis with Rhizobia	0	472	S23	Alpine and subalpine Juniperus scrub	97	S22	Alpine and subalpine ericoid heath	92	R43	Temperate acidophilous alpine grassland	65	R45	Alpine and subalpine calcareous grassland of the Balkans and Apennines	27	R16	Perennial rocky grassland of Central and South-Eastern Europe	16	R	Grasslands	265	S	Heathlands, scrub and tundra	193	T	Forest	10	U	Inland sparsely vegetated habitats	4
Genista depressa x moesiaca	Fabaceae	symbiosis with Rhizobia	0	16	R43	Temperate acidophilous alpine grassland	8	R1A	Semi-dry perennial calcareous grassland (meadow steppe)	1	R41	Snow-bed vegetation	1	R45	Alpine and subalpine calcareous grassland of the Balkans and Apennines	1				R	Grasslands	16
Genista desoleana	Fabaceae	symbiosis with Rhizobia	0	138	S74	Central Mediterranean mountain hedgehog-heath	67	S51	Mediterranean maquis and arborescent matorral	22	R1E	Mediterranean tall perennial dry grassland	3	S33	Lowland to montane temperate and submediterranean genistoid scrub	3	R1J	Cyrno-Sardean oromediterranean siliceous dry grassland	2	S	Heathlands, scrub and tundra	121	R	Grasslands	12	T	Forest	3	U	Inland sparsely vegetated habitats	2
Genista dorycnifolia	Fabaceae	symbiosis with Rhizobia	0	2	S61	Western basiphilous garrigue	1													S	Heathlands, scrub and tundra	2
Genista ephedroides	Fabaceae	symbiosis with Rhizobia	0	113	S54	Thermomediterranean arid scrub	37	S51	Mediterranean maquis and arborescent matorral	13	N32	Mediterranean and Black Sea rocky sea cliff and shore	5	T21	Mediterranean evergreen Quercus forest	5	R1R	Mediterranean to Atlantic open, dry, acid and neutral grassland	3	S	Heathlands, scrub and tundra	92	R	Grasslands	7	T	Forest	7	N	Coastal sand and cliff habitats	5	U	Inland sparsely vegetated habitats	2
Genista falcata	Fabaceae	symbiosis with Rhizobia	0	181	T21	Mediterranean evergreen Quercus forest	42	T1B	Acidophilous Quercus forest	23	S33	Lowland to montane temperate and submediterranean genistoid scrub	20	T19	Temperate and submediterranean thermophilous deciduous forest	18	T1E	Carpinus and Quercus mesic deciduous forest	5	T	Forest	138	S	Heathlands, scrub and tundra	42	R	Grasslands	1
Genista fasselata	Fabaceae	symbiosis with Rhizobia	0	5	T3A	Mediterranean lowland to submontane Pinus forest	5													T	Forest	5
Genista florida	Fabaceae	symbiosis with Rhizobia	0	675	S33	Lowland to montane temperate and submediterranean genistoid scrub	264	S51	Mediterranean maquis and arborescent matorral	34	T1B	Acidophilous Quercus forest	26	T37	Mediterranean montane Pinus sylvestris-Pinus nigra forest	22	T21	Mediterranean evergreen Quercus forest	20	S	Heathlands, scrub and tundra	400	T	Forest	265	R	Grasslands	9	U	Inland sparsely vegetated habitats	1
Genista gasparrinii	Fabaceae	symbiosis with Rhizobia	0	6	R1E	Mediterranean tall perennial dry grassland	1	S61	Western basiphilous garrigue	1										S	Heathlands, scrub and tundra	5	R	Grasslands	1
Genista germanica	Fabaceae	symbiosis with Rhizobia	0	1596	T19	Temperate and submediterranean thermophilous deciduous forest	247	T1B	Acidophilous Quercus forest	186	R1A	Semi-dry perennial calcareous grassland (meadow steppe)	182	T1E	Carpinus and Quercus mesic deciduous forest	95	T35	Temperate continental Pinus sylvestris forest	82	T	Forest	1077	R	Grasslands	368	S	Heathlands, scrub and tundra	150	Q	Wetlands	1
Genista halacsyi	Fabaceae	symbiosis with Rhizobia	0	1	T3D	Mediterranean Cupressaceae forest	1													T	Forest	1
Genista hassertiana	Fabaceae	symbiosis with Rhizobia	0	10	S24	Subalpine genistoid scrub of the Amphi-Adriatic region	5	S52	Submediterranean pseudomaquis	2	R43	Temperate acidophilous alpine grassland	1	U3B	Mediterranean ultramafic inland cliff	1				S	Heathlands, scrub and tundra	7	R	Grasslands	2	U	Inland sparsely vegetated habitats	1
Genista hirsuta	Fabaceae	symbiosis with Rhizobia	0	145	T21	Mediterranean evergreen Quercus forest	45	S62	Western acidophilous garrigue	13	T3A	Mediterranean lowland to submontane Pinus forest	9	R1E	Mediterranean tall perennial dry grassland	4	S33	Lowland to montane temperate and submediterranean genistoid scrub	4	S	Heathlands, scrub and tundra	71	T	Forest	67	R	Grasslands	7
Genista hispanica	Fabaceae	symbiosis with Rhizobia	0	2879	T19	Temperate and submediterranean thermophilous deciduous forest	375	T21	Mediterranean evergreen Quercus forest	326	T3A	Mediterranean lowland to submontane Pinus forest	292	R1A	Semi-dry perennial calcareous grassland (meadow steppe)	277	R18	Perennial rocky calcareous grassland of subatlantic-submediterranean Europe	209	T	Forest	1446	S	Heathlands, scrub and tundra	849	R	Grasslands	583	Q	Wetlands	1
Genista hispanica x occidentalis	Fabaceae	symbiosis with Rhizobia	0	4	S61	Western basiphilous garrigue	2	T21	Mediterranean evergreen Quercus forest	1										S	Heathlands, scrub and tundra	3	T	Forest	1
Genista holopetala	Fabaceae	symbiosis with Rhizobia	0	30	R19	Dry steppic submediterranean pasture of the Amphi-Adriatic region	11	R44	Arctic-alpine calcareous grassland	4	R45	Alpine and subalpine calcareous grassland of the Balkans and Apennines	4	T19	Temperate and submediterranean thermophilous deciduous forest	3	R16	Perennial rocky grassland of Central and South-Eastern Europe	2	R	Grasslands	22	T	Forest	4	S	Heathlands, scrub and tundra	2	U	Inland sparsely vegetated habitats	2
Genista hystrix	Fabaceae	symbiosis with Rhizobia	0	118	T21	Mediterranean evergreen Quercus forest	40	S33	Lowland to montane temperate and submediterranean genistoid scrub	31	S73	Western Mediterranean mountain hedgehog-heath	6	R1H	Iberian oromediterranean basiphilous dry grassland	5	R18	Perennial rocky calcareous grassland of subatlantic-submediterranean Europe	2	S	Heathlands, scrub and tundra	60	T	Forest	44	R	Grasslands	14
Genista januensis	Fabaceae	symbiosis with Rhizobia	0	623	R14	Perennial rocky grassland of the Italian Peninsula	118	R1A	Semi-dry perennial calcareous grassland (meadow steppe)	114	T19	Temperate and submediterranean thermophilous deciduous forest	70	T36	Temperate and submediterranean montane Pinus sylvestris-Pinus nigra forest	51	R16	Perennial rocky grassland of Central and South-Eastern Europe	39	R	Grasslands	356	T	Forest	205	S	Heathlands, scrub and tundra	57	U	Inland sparsely vegetated habitats	5
Genista linifolia	Fabaceae	symbiosis with Rhizobia	0	195	T21	Mediterranean evergreen Quercus forest	52	S33	Lowland to montane temperate and submediterranean genistoid scrub	12	S51	Mediterranean maquis and arborescent matorral	12	T37	Mediterranean montane Pinus sylvestris-Pinus nigra forest	6	T19	Temperate and submediterranean thermophilous deciduous forest	5	T	Forest	120	S	Heathlands, scrub and tundra	70	R	Grasslands	5
Genista lobelii	Fabaceae	symbiosis with Rhizobia	0	155	S74	Central Mediterranean mountain hedgehog-heath	42	R1J	Cyrno-Sardean oromediterranean siliceous dry grassland	19	S23	Alpine and subalpine Juniperus scrub	18	T37	Mediterranean montane Pinus sylvestris-Pinus nigra forest	8	S31	Lowland to montane temperate and submediterranean Juniperus scrub	7	S	Heathlands, scrub and tundra	77	R	Grasslands	56	T	Forest	20	U	Inland sparsely vegetated habitats	2
Genista lobelii subsp. longipes	Fabaceae	symbiosis with Rhizobia	0	7	R1H	Iberian oromediterranean basiphilous dry grassland	3	S73	Western Mediterranean mountain hedgehog-heath	1										R	Grasslands	4	S	Heathlands, scrub and tundra	3
Genista lydia	Fabaceae	symbiosis with Rhizobia	0	277	S34	Balkan-Anatolian submontane genistoid scrub	159	R1A	Semi-dry perennial calcareous grassland (meadow steppe)	13	R16	Perennial rocky grassland of Central and South-Eastern Europe	9	S23	Alpine and subalpine Juniperus scrub	6	R1B	Continental dry grassland (true steppe)	5	S	Heathlands, scrub and tundra	166	R	Grasslands	74	T	Forest	32	U	Inland sparsely vegetated habitats	4	N	Coastal sand and cliff habitats	1
Genista madoniensis	Fabaceae	symbiosis with Rhizobia	0	16	T21	Mediterranean evergreen Quercus forest	2	S33	Lowland to montane temperate and submediterranean genistoid scrub	1										S	Heathlands, scrub and tundra	13	T	Forest	3
Genista majorica	Fabaceae	symbiosis with Rhizobia	0	2	T3A	Mediterranean lowland to submontane Pinus forest	2													T	Forest	2
Genista michelii	Fabaceae	symbiosis with Rhizobia	0	31	R19	Dry steppic submediterranean pasture of the Amphi-Adriatic region	13	S74	Central Mediterranean mountain hedgehog-heath	6	R14	Perennial rocky grassland of the Italian Peninsula	3	R16	Perennial rocky grassland of Central and South-Eastern Europe	1				R	Grasslands	24	S	Heathlands, scrub and tundra	6	U	Inland sparsely vegetated habitats	1
Genista micrantha	Fabaceae	symbiosis with Rhizobia	0	103	S42	Dry heath	25	S41	Wet heath	10	R37	Temperate and boreal moist or wet oligotrophic grassland	4	R33	Mediterranean short moist grassland of mountains	3	S22	Alpine and subalpine ericoid heath	3	S	Heathlands, scrub and tundra	74	R	Grasslands	23	T	Forest	6
Genista monspessulana	Fabaceae	symbiosis with Rhizobia	0	299	T21	Mediterranean evergreen Quercus forest	118	S51	Mediterranean maquis and arborescent matorral	29	T3A	Mediterranean lowland to submontane Pinus forest	23	S33	Lowland to montane temperate and submediterranean genistoid scrub	16	T1A	Mediterranean thermophilous deciduous forest	9	T	Forest	178	S	Heathlands, scrub and tundra	113	R	Grasslands	7	N	Coastal sand and cliff habitats	1
Genista morisii	Fabaceae	symbiosis with Rhizobia	0	11	S71	Western Mediterranean spiny heath	4	T24	Olea europaea-Ceratonia siliqua forest	3										S	Heathlands, scrub and tundra	8	T	Forest	3
Genista obtusiramea	Fabaceae	symbiosis with Rhizobia	0	17	S22	Alpine and subalpine ericoid heath	4	S33	Lowland to montane temperate and submediterranean genistoid scrub	3	R1A	Semi-dry perennial calcareous grassland (meadow steppe)	1	T17	Fagus forest on non-acid soils	1	T27	Ilex aquifolium forest	1	S	Heathlands, scrub and tundra	14	T	Forest	2	R	Grasslands	1
Genista parnassica	Fabaceae	symbiosis with Rhizobia	0	3	T3D	Mediterranean Cupressaceae forest	3													T	Forest	3
Genista pilosa	Fabaceae	symbiosis with Rhizobia	0	6862	R1A	Semi-dry perennial calcareous grassland (meadow steppe)	860	S42	Dry heath	680	T19	Temperate and submediterranean thermophilous deciduous forest	474	R16	Perennial rocky grassland of Central and South-Eastern Europe	457	T1B	Acidophilous Quercus forest	334	R	Grasslands	2731	T	Forest	2348	S	Heathlands, scrub and tundra	1744	U	Inland sparsely vegetated habitats	35	Q	Wetlands	3
Genista polyanthos	Fabaceae	symbiosis with Rhizobia	0	5	T21	Mediterranean evergreen Quercus forest	2	R35	Moist or wet mesotrophic to eutrophic hay meadow	1										T	Forest	3	R	Grasslands	1	S	Heathlands, scrub and tundra	1
Genista pseudopilosa	Fabaceae	symbiosis with Rhizobia	0	32	R1H	Iberian oromediterranean basiphilous dry grassland	8	S61	Western basiphilous garrigue	6	T37	Mediterranean montane Pinus sylvestris-Pinus nigra forest	5	R18	Perennial rocky calcareous grassland of subatlantic-submediterranean Europe	2	S23	Alpine and subalpine Juniperus scrub	2	R	Grasslands	14	S	Heathlands, scrub and tundra	11	T	Forest	7
Genista pulchella	Fabaceae	symbiosis with Rhizobia	0	209	R18	Perennial rocky calcareous grassland of subatlantic-submediterranean Europe	89	S61	Western basiphilous garrigue	27	R1H	Iberian oromediterranean basiphilous dry grassland	22	S52	Submediterranean pseudomaquis	11	R19	Dry steppic submediterranean pasture of the Amphi-Adriatic region	4	R	Grasslands	149	S	Heathlands, scrub and tundra	57	T	Forest	3
Genista radiata	Fabaceae	symbiosis with Rhizobia	0	392	S24	Subalpine genistoid scrub of the Amphi-Adriatic region	98	S26	Subalpine Pinus mugo scrub	39	T19	Temperate and submediterranean thermophilous deciduous forest	26	T36	Temperate and submediterranean montane Pinus sylvestris-Pinus nigra forest	25	R44	Arctic-alpine calcareous grassland	22	S	Heathlands, scrub and tundra	169	T	Forest	120	R	Grasslands	103
Genista ramosissima	Fabaceae	symbiosis with Rhizobia	0	5	S61	Western basiphilous garrigue	2	T19	Temperate and submediterranean thermophilous deciduous forest	1										S	Heathlands, scrub and tundra	4	T	Forest	1
Genista sagittalis	Fabaceae	symbiosis with Rhizobia	0	4358	R1A	Semi-dry perennial calcareous grassland (meadow steppe)	1569	R22	Low and medium altitude hay meadow	424	S42	Dry heath	153	T19	Temperate and submediterranean thermophilous deciduous forest	140	R23	Mountain hay meadow	108	R	Grasslands	3358	T	Forest	624	S	Heathlands, scrub and tundra	363	U	Inland sparsely vegetated habitats	12	Q	Wetlands	1
Genista sakellariadis	Fabaceae	symbiosis with Rhizobia	0	23	T36	Temperate and submediterranean montane Pinus sylvestris-Pinus nigra forest	5	T39	Mediterranean and Balkan subalpine Pinus heldreichii-Pinus peuce forest	5	T21	Mediterranean evergreen Quercus forest	1							T	Forest	23
Genista salzmannii	Fabaceae	symbiosis with Rhizobia	0	218	S74	Central Mediterranean mountain hedgehog-heath	48	T37	Mediterranean montane Pinus sylvestris-Pinus nigra forest	31	T3A	Mediterranean lowland to submontane Pinus forest	11	R1J	Cyrno-Sardean oromediterranean siliceous dry grassland	9	U34	Mediterranean siliceous inland cliff	8	S	Heathlands, scrub and tundra	81	R	Grasslands	63	T	Forest	60	U	Inland sparsely vegetated habitats	13	N	Coastal sand and cliff habitats	1
Genista sanabrensis	Fabaceae	symbiosis with Rhizobia	0	23	R1G	Iberian oromediterranean siliceous dry grassland	18	U24	Mediterranean siliceous scree	2										R	Grasslands	20	U	Inland sparsely vegetated habitats	2	S	Heathlands, scrub and tundra	1
Genista sardoa	Fabaceae	symbiosis with Rhizobia	0	23	S71	Western Mediterranean spiny heath	19	S51	Mediterranean maquis and arborescent matorral	2	T3A	Mediterranean lowland to submontane Pinus forest	1							S	Heathlands, scrub and tundra	22	T	Forest	1
Genista scorpius	Fabaceae	symbiosis with Rhizobia	0	3222	T21	Mediterranean evergreen Quercus forest	404	S61	Western basiphilous garrigue	389	R18	Perennial rocky calcareous grassland of subatlantic-submediterranean Europe	343	R1A	Semi-dry perennial calcareous grassland (meadow steppe)	192	R1E	Mediterranean tall perennial dry grassland	154	S	Heathlands, scrub and tundra	1132	T	Forest	1112	R	Grasslands	970	U	Inland sparsely vegetated habitats	6	N	Coastal sand and cliff habitats	2
Genista scythica	Fabaceae	symbiosis with Rhizobia	0	139	R1B	Continental dry grassland (true steppe)	129	S36	Low steppic scrub	2	R1A	Semi-dry perennial calcareous grassland (meadow steppe)	1							R	Grasslands	137	S	Heathlands, scrub and tundra	2
Genista sericea	Fabaceae	symbiosis with Rhizobia	0	222	R19	Dry steppic submediterranean pasture of the Amphi-Adriatic region	80	T19	Temperate and submediterranean thermophilous deciduous forest	26	R1A	Semi-dry perennial calcareous grassland (meadow steppe)	18	R16	Perennial rocky grassland of Central and South-Eastern Europe	8	T36	Temperate and submediterranean montane Pinus sylvestris-Pinus nigra forest	7	R	Grasslands	149	T	Forest	46	S	Heathlands, scrub and tundra	25	U	Inland sparsely vegetated habitats	2
Genista sessilifolia	Fabaceae	symbiosis with Rhizobia	0	54	R1B	Continental dry grassland (true steppe)	19	R16	Perennial rocky grassland of Central and South-Eastern Europe	6	R45	Alpine and subalpine calcareous grassland of the Balkans and Apennines	2	S75	Eastern Mediterranean mountain hedgehog-heath	2	R1A	Semi-dry perennial calcareous grassland (meadow steppe)	1	R	Grasslands	51	S	Heathlands, scrub and tundra	3
Genista spartioides	Fabaceae	symbiosis with Rhizobia	0	22	S61	Western basiphilous garrigue	6	S33	Lowland to montane temperate and submediterranean genistoid scrub	5	R1E	Mediterranean tall perennial dry grassland	2	T21	Mediterranean evergreen Quercus forest	2				S	Heathlands, scrub and tundra	18	R	Grasslands	2	T	Forest	2
Genista subcapitata	Fabaceae	symbiosis with Rhizobia	0	26	R16	Perennial rocky grassland of Central and South-Eastern Europe	5	R45	Alpine and subalpine calcareous grassland of the Balkans and Apennines	4	S26	Subalpine Pinus mugo scrub	2	T39	Mediterranean and Balkan subalpine Pinus heldreichii-Pinus peuce forest	2	R13	Cryptogam- and annual-dominated vegetation on calcareous and ultramafic rock outcrops	1	R	Grasslands	20	T	Forest	3	S	Heathlands, scrub and tundra	2	U	Inland sparsely vegetated habitats	1
Genista sulcitana	Fabaceae	symbiosis with Rhizobia	0	27	R1E	Mediterranean tall perennial dry grassland	7													R	Grasslands	21	S	Heathlands, scrub and tundra	6
Genista sylvestris	Fabaceae	symbiosis with Rhizobia	0	285	R19	Dry steppic submediterranean pasture of the Amphi-Adriatic region	104	R1A	Semi-dry perennial calcareous grassland (meadow steppe)	33	T19	Temperate and submediterranean thermophilous deciduous forest	26	T36	Temperate and submediterranean montane Pinus sylvestris-Pinus nigra forest	18	S51	Mediterranean maquis and arborescent matorral	11	R	Grasslands	159	T	Forest	77	S	Heathlands, scrub and tundra	49
Genista teretifolia	Fabaceae	symbiosis with Rhizobia	0	33	R18	Perennial rocky calcareous grassland of subatlantic-submediterranean Europe	10	R1H	Iberian oromediterranean basiphilous dry grassland	3	S42	Dry heath	3	S61	Western basiphilous garrigue	2	T19	Temperate and submediterranean thermophilous deciduous forest	2	R	Grasslands	20	S	Heathlands, scrub and tundra	11	T	Forest	2
Genista tetragona	Fabaceae	symbiosis with Rhizobia	0	42	R1B	Continental dry grassland (true steppe)	18	R1A	Semi-dry perennial calcareous grassland (meadow steppe)	5	R16	Perennial rocky grassland of Central and South-Eastern Europe	4	R15	Continental dry rocky steppic grassland and dwarf scrub on chalk outcrops	3	U27	Temperate, lowland to montane base-rich scree	2	R	Grasslands	38	U	Inland sparsely vegetated habitats	4
Genista tinctoria	Fabaceae	symbiosis with Rhizobia	0	9515	R1A	Semi-dry perennial calcareous grassland (meadow steppe)	2123	T19	Temperate and submediterranean thermophilous deciduous forest	1395	T1E	Carpinus and Quercus mesic deciduous forest	592	R22	Low and medium altitude hay meadow	566	T1B	Acidophilous Quercus forest	463	R	Grasslands	4966	T	Forest	4052	S	Heathlands, scrub and tundra	435	N	Coastal sand and cliff habitats	36	Q	Wetlands	15
Genista tournefortii	Fabaceae	symbiosis with Rhizobia	0	40	T21	Mediterranean evergreen Quercus forest	11	T19	Temperate and submediterranean thermophilous deciduous forest	3	T1B	Acidophilous Quercus forest	3	S62	Western acidophilous garrigue	2	R24	Iberian summer pasture (vallicar)	1	T	Forest	28	S	Heathlands, scrub and tundra	10	R	Grasslands	2
Genista triacanthos	Fabaceae	symbiosis with Rhizobia	0	139	T21	Mediterranean evergreen Quercus forest	45	T3A	Mediterranean lowland to submontane Pinus forest	5	T19	Temperate and submediterranean thermophilous deciduous forest	3	S42	Dry heath	2	N1A	Atlantic and Baltic coastal dune scrub	1	T	Forest	90	S	Heathlands, scrub and tundra	48	N	Coastal sand and cliff habitats	1
Genista tricuspidata	Fabaceae	symbiosis with Rhizobia	0	11	T3A	Mediterranean lowland to submontane Pinus forest	6	R1E	Mediterranean tall perennial dry grassland	1	S61	Western basiphilous garrigue	1							T	Forest	6	S	Heathlands, scrub and tundra	4	R	Grasslands	1
Genista tridens	Fabaceae	symbiosis with Rhizobia	0	16	T21	Mediterranean evergreen Quercus forest	12	T1B	Acidophilous Quercus forest	2	T19	Temperate and submediterranean thermophilous deciduous forest	1							T	Forest	15	S	Heathlands, scrub and tundra	1
Genista tridentata	Fabaceae	symbiosis with Rhizobia	0	291	S33	Lowland to montane temperate and submediterranean genistoid scrub	20	T21	Mediterranean evergreen Quercus forest	19	S42	Dry heath	13	S62	Western acidophilous garrigue	10	R1G	Iberian oromediterranean siliceous dry grassland	8	S	Heathlands, scrub and tundra	221	T	Forest	43	R	Grasslands	26	N	Coastal sand and cliff habitats	1
Genista tyrrhena	Fabaceae	symbiosis with Rhizobia	0	66	S51	Mediterranean maquis and arborescent matorral	13	R1E	Mediterranean tall perennial dry grassland	11	N32	Mediterranean and Black Sea rocky sea cliff and shore	4	T21	Mediterranean evergreen Quercus forest	4	T24	Olea europaea-Ceratonia siliqua forest	3	S	Heathlands, scrub and tundra	39	R	Grasslands	13	T	Forest	10	N	Coastal sand and cliff habitats	4
Genista umbellata	Fabaceae	symbiosis with Rhizobia	0	67	T21	Mediterranean evergreen Quercus forest	17	S61	Western basiphilous garrigue	13	R1E	Mediterranean tall perennial dry grassland	7	T3A	Mediterranean lowland to submontane Pinus forest	4	S33	Lowland to montane temperate and submediterranean genistoid scrub	2	S	Heathlands, scrub and tundra	35	T	Forest	25	R	Grasslands	7
Genista valentina	Fabaceae	symbiosis with Rhizobia	0	17	S61	Western basiphilous garrigue	6	T3A	Mediterranean lowland to submontane Pinus forest	2	R31	Mediterranean tall humid inland grassland	1	S51	Mediterranean maquis and arborescent matorral	1	S73	Western Mediterranean mountain hedgehog-heath	1	S	Heathlands, scrub and tundra	12	T	Forest	4	R	Grasslands	1
Genista valsecchiae	Fabaceae	symbiosis with Rhizobia	0	1	R1E	Mediterranean tall perennial dry grassland	1													R	Grasslands	1
Genista versicolor	Fabaceae	symbiosis with Rhizobia	0	65	R1H	Iberian oromediterranean basiphilous dry grassland	17	R18	Perennial rocky calcareous grassland of subatlantic-submediterranean Europe	5	R1E	Mediterranean tall perennial dry grassland	5	S61	Western basiphilous garrigue	5	R1G	Iberian oromediterranean siliceous dry grassland	1	R	Grasslands	40	S	Heathlands, scrub and tundra	20	T	Forest	5
Glycine max	Fabaceae	symbiosis with Rhizobia	0	7	R36	Moist or wet mesotrophic to eutrophic pasture	2	Q53	Tall-sedge bed	1	R35	Moist or wet mesotrophic to eutrophic hay meadow	1	R55	Lowland moist or wet tall-herb and fern fringe	1	S91	Temperate riparian scrub	1	R	Grasslands	5	Q	Wetlands	1	S	Heathlands, scrub and tundra	1
Glycyrrhiza echinata	Fabaceae	symbiosis with Rhizobia	1	82	R55	Lowland moist or wet tall-herb and fern fringe	22	R36	Moist or wet mesotrophic to eutrophic pasture	9	Q51	Tall-helophyte bed	5	R22	Low and medium altitude hay meadow	4	R35	Moist or wet mesotrophic to eutrophic hay meadow	4	R	Grasslands	64	Q	Wetlands	7	S	Heathlands, scrub and tundra	7	T	Forest	4
Glycyrrhiza glabra	Fabaceae	symbiosis with Rhizobia	1	159	R1B	Continental dry grassland (true steppe)	21	R1A	Semi-dry perennial calcareous grassland (meadow steppe)	17	N35	Mediterranean and Black Sea soft sea cliff	13	MA252	Mediterranean upper-mid saltmarsh and saline and brackish reed rush and sedge bed	9	N14	Mediterranean, Macaronesian and Black Sea shifting coastal dune	9	R	Grasslands	67	N	Coastal sand and cliff habitats	34	T	Forest	21	M	Coastal saltmarshes	17	S	Heathlands, scrub and tundra	17
Hedysarum boutignyanum	Fabaceae	symbiosis with Rhizobia	1	49	R44	Arctic-alpine calcareous grassland	13	S22	Alpine and subalpine ericoid heath	5	R1A	Semi-dry perennial calcareous grassland (meadow steppe)	3	R43	Temperate acidophilous alpine grassland	3	T34	Temperate subalpine Larix, Pinus cembra and Pinus uncinata forest	3	R	Grasslands	37	S	Heathlands, scrub and tundra	8	T	Forest	4
Hedysarum boveanum	Fabaceae	symbiosis with Rhizobia	1	57	S61	Western basiphilous garrigue	33	R1E	Mediterranean tall perennial dry grassland	6	S65	Mediterranean gypsum scrub	4	T3A	Mediterranean lowland to submontane Pinus forest	4	T21	Mediterranean evergreen Quercus forest	1	S	Heathlands, scrub and tundra	40	T	Forest	9	R	Grasslands	8
Hedysarum candidum	Fabaceae	symbiosis with Rhizobia	1	7	R1B	Continental dry grassland (true steppe)	1													T	Forest	4	R	Grasslands	3
Hedysarum coronarium	Fabaceae	symbiosis with Rhizobia	1	161	R1E	Mediterranean tall perennial dry grassland	79	R1A	Semi-dry perennial calcareous grassland (meadow steppe)	17	R22	Low and medium altitude hay meadow	7	N32	Mediterranean and Black Sea rocky sea cliff and shore	4	R31	Mediterranean tall humid inland grassland	4	R	Grasslands	142	S	Heathlands, scrub and tundra	13	N	Coastal sand and cliff habitats	4	M	Coastal saltmarshes	1	T	Forest	1
Hedysarum cretaceum	Fabaceae	symbiosis with Rhizobia	1	1	R1B	Continental dry grassland (true steppe)	1													R	Grasslands	1
Hedysarum grandiflorum	Fabaceae	symbiosis with Rhizobia	1	30	R1B	Continental dry grassland (true steppe)	17	R15	Continental dry rocky steppic grassland and dwarf scrub on chalk outcrops	10	U27	Temperate, lowland to montane base-rich scree	2							R	Grasslands	28	U	Inland sparsely vegetated habitats	2
Hedysarum hedysaroides	Fabaceae	symbiosis with Rhizobia	1	1016	R44	Arctic-alpine calcareous grassland	167	S22	Alpine and subalpine ericoid heath	111	R43	Temperate acidophilous alpine grassland	88	S21	Subarctic and alpine dwarf Salix scrub	64	R23	Mountain hay meadow	37	R	Grasslands	745	S	Heathlands, scrub and tundra	219	T	Forest	40	Q	Wetlands	6	U	Inland sparsely vegetated habitats	6
Hedysarum macedonicum	Fabaceae	symbiosis with Rhizobia	1	37	R1B	Continental dry grassland (true steppe)	8	U3A	Temperate ultramafic inland cliff	3	R1F	Mediterranean annual-rich dry grassland	2	U37	Temperate, lowland to montane base-rich inland cliff	1				R	Grasslands	33	U	Inland sparsely vegetated habitats	4
Hedysarum spinosissimum	Fabaceae	symbiosis with Rhizobia	1	154	R1E	Mediterranean tall perennial dry grassland	37	R1F	Mediterranean annual-rich dry grassland	25	T3A	Mediterranean lowland to submontane Pinus forest	17	N32	Mediterranean and Black Sea rocky sea cliff and shore	9	S63	Eastern garrigue	5	R	Grasslands	87	S	Heathlands, scrub and tundra	32	T	Forest	21	N	Coastal sand and cliff habitats	14
Hedysarum tauricum	Fabaceae	symbiosis with Rhizobia	1	1																R	Grasslands	1
Hippocrepis balearica	Fabaceae	symbiosis with Rhizobia	0	2	S51	Mediterranean maquis and arborescent matorral	1													R	Grasslands	1	S	Heathlands, scrub and tundra	1
Hippocrepis biflora	Fabaceae	symbiosis with Rhizobia	0	211	R1F	Mediterranean annual-rich dry grassland	27	S63	Eastern garrigue	26	S72	Eastern Mediterranean spiny heath (phrygana)	14	R1E	Mediterranean tall perennial dry grassland	10	T3A	Mediterranean lowland to submontane Pinus forest	10	R	Grasslands	112	S	Heathlands, scrub and tundra	79	T	Forest	18	N	Coastal sand and cliff habitats	2
Hippocrepis bourgaei	Fabaceae	symbiosis with Rhizobia	0	44	T21	Mediterranean evergreen Quercus forest	18	T3A	Mediterranean lowland to submontane Pinus forest	9	S61	Western basiphilous garrigue	4	T37	Mediterranean montane Pinus sylvestris-Pinus nigra forest	3	T3D	Mediterranean Cupressaceae forest	3	T	Forest	38	S	Heathlands, scrub and tundra	4	R	Grasslands	2
Hippocrepis ciliata	Fabaceae	symbiosis with Rhizobia	0	492	R1F	Mediterranean annual-rich dry grassland	147	R1E	Mediterranean tall perennial dry grassland	48	S63	Eastern garrigue	12	R19	Dry steppic submediterranean pasture of the Amphi-Adriatic region	10	S66	Mediterranean halo-nitrophilous scrub	10	R	Grasslands	389	S	Heathlands, scrub and tundra	75	T	Forest	24	N	Coastal sand and cliff habitats	3	U	Inland sparsely vegetated habitats	1
Hippocrepis commutata	Fabaceae	symbiosis with Rhizobia	0	91	S61	Western basiphilous garrigue	18	R1A	Semi-dry perennial calcareous grassland (meadow steppe)	14	R18	Perennial rocky calcareous grassland of subatlantic-submediterranean Europe	10	R1E	Mediterranean tall perennial dry grassland	10	T21	Mediterranean evergreen Quercus forest	7	R	Grasslands	60	S	Heathlands, scrub and tundra	24	T	Forest	7
Hippocrepis comosa	Fabaceae	symbiosis with Rhizobia	0	12519	R1A	Semi-dry perennial calcareous grassland (meadow steppe)	5334	R18	Perennial rocky calcareous grassland of subatlantic-submediterranean Europe	737	R44	Arctic-alpine calcareous grassland	488	T19	Temperate and submediterranean thermophilous deciduous forest	388	R16	Perennial rocky grassland of Central and South-Eastern Europe	379	R	Grasslands	9710	T	Forest	1741	S	Heathlands, scrub and tundra	1040	U	Inland sparsely vegetated habitats	19	N	Coastal sand and cliff habitats	6
Hippocrepis cyclocarpa	Fabaceae	symbiosis with Rhizobia	0	5	N32	Mediterranean and Black Sea rocky sea cliff and shore	1	R1E	Mediterranean tall perennial dry grassland	1										R	Grasslands	4	N	Coastal sand and cliff habitats	1
Hippocrepis emerus	Fabaceae	symbiosis with Rhizobia	0	8623	T19	Temperate and submediterranean thermophilous deciduous forest	2835	T21	Mediterranean evergreen Quercus forest	924	T17	Fagus forest on non-acid soils	631	T1E	Carpinus and Quercus mesic deciduous forest	252	T3A	Mediterranean lowland to submontane Pinus forest	232	T	Forest	7308	S	Heathlands, scrub and tundra	936	R	Grasslands	349	U	Inland sparsely vegetated habitats	18	N	Coastal sand and cliff habitats	11
Hippocrepis eriocarpa	Fabaceae	symbiosis with Rhizobia	0	12	S61	Western basiphilous garrigue	4	R1H	Iberian oromediterranean basiphilous dry grassland	2	R18	Perennial rocky calcareous grassland of subatlantic-submediterranean Europe	1	R1E	Mediterranean tall perennial dry grassland	1				R	Grasslands	8	S	Heathlands, scrub and tundra	4
Hippocrepis fruticescens	Fabaceae	symbiosis with Rhizobia	0	35	R1A	Semi-dry perennial calcareous grassland (meadow steppe)	16	R18	Perennial rocky calcareous grassland of subatlantic-submediterranean Europe	7	T21	Mediterranean evergreen Quercus forest	3	R1E	Mediterranean tall perennial dry grassland	1	S61	Western basiphilous garrigue	1	R	Grasslands	24	T	Forest	8	S	Heathlands, scrub and tundra	3
Hippocrepis glauca	Fabaceae	symbiosis with Rhizobia	0	81	R19	Dry steppic submediterranean pasture of the Amphi-Adriatic region	41	R45	Alpine and subalpine calcareous grassland of the Balkans and Apennines	9	T3A	Mediterranean lowland to submontane Pinus forest	5	R14	Perennial rocky grassland of the Italian Peninsula	3	R16	Perennial rocky grassland of Central and South-Eastern Europe	3	R	Grasslands	70	T	Forest	6	S	Heathlands, scrub and tundra	5
Hippocrepis multisiliquosa	Fabaceae	symbiosis with Rhizobia	0	103	R1E	Mediterranean tall perennial dry grassland	22	R1F	Mediterranean annual-rich dry grassland	16	S61	Western basiphilous garrigue	7	N16	Mediterranean and Macaronesian coastal dune grassland (grey dune)	4	R1D	Mediterranean closely grazed dry grassland	2	R	Grasslands	79	S	Heathlands, scrub and tundra	14	T	Forest	6	N	Coastal sand and cliff habitats	4
Hippocrepis rupestris	Fabaceae	symbiosis with Rhizobia	0	3	S61	Western basiphilous garrigue	2	R1H	Iberian oromediterranean basiphilous dry grassland	1										S	Heathlands, scrub and tundra	2	R	Grasslands	1
Hippocrepis salzmannii	Fabaceae	symbiosis with Rhizobia	0	22	R1E	Mediterranean tall perennial dry grassland	5	S61	Western basiphilous garrigue	4										R	Grasslands	11	S	Heathlands, scrub and tundra	11
Hippocrepis scabra	Fabaceae	symbiosis with Rhizobia	0	8	T21	Mediterranean evergreen Quercus forest	3	R1F	Mediterranean annual-rich dry grassland	2	T3A	Mediterranean lowland to submontane Pinus forest	2							T	Forest	5	R	Grasslands	3
Hippocrepis scorpioides	Fabaceae	symbiosis with Rhizobia	0	282	S61	Western basiphilous garrigue	66	R18	Perennial rocky calcareous grassland of subatlantic-submediterranean Europe	35	R1E	Mediterranean tall perennial dry grassland	29	T3A	Mediterranean lowland to submontane Pinus forest	29	R1A	Semi-dry perennial calcareous grassland (meadow steppe)	13	S	Heathlands, scrub and tundra	119	R	Grasslands	110	T	Forest	53
Hippocrepis squamata	Fabaceae	symbiosis with Rhizobia	0	17	R1H	Iberian oromediterranean basiphilous dry grassland	5	T3A	Mediterranean lowland to submontane Pinus forest	2	R18	Perennial rocky calcareous grassland of subatlantic-submediterranean Europe	1	R1E	Mediterranean tall perennial dry grassland	1	S61	Western basiphilous garrigue	1	R	Grasslands	11	T	Forest	4	S	Heathlands, scrub and tundra	2
Hippocrepis unisiliquosa	Fabaceae	symbiosis with Rhizobia	0	54	T3A	Mediterranean lowland to submontane Pinus forest	12	R1E	Mediterranean tall perennial dry grassland	9	T24	Olea europaea-Ceratonia siliqua forest	4	R1A	Semi-dry perennial calcareous grassland (meadow steppe)	3	R1F	Mediterranean annual-rich dry grassland	3	R	Grasslands	31	T	Forest	17	S	Heathlands, scrub and tundra	5	N	Coastal sand and cliff habitats	1
Hippocrepis valentina	Fabaceae	symbiosis with Rhizobia	0	7	R1E	Mediterranean tall perennial dry grassland	3													R	Grasslands	3	S	Heathlands, scrub and tundra	3	T	Forest	1
Hippophae rhamnoides	Elaeagnaceae	symbiosis with Frankia	0	3196	N1A	Atlantic and Baltic coastal dune scrub	1197	S91	Temperate riparian scrub	311	N1H	Atlantic and Baltic moist and wet dune slack	202	N15	Atlantic and Baltic coastal dune grassland (grey dune)	141	S92	Salix fen scrub	91	N	Coastal sand and cliff habitats	1709	R	Grasslands	661	S	Heathlands, scrub and tundra	631	T	Forest	127	M	Coastal saltmarshes	63
Hymenocarpos circinnatus	Fabaceae	symbiosis with Rhizobia	0	258	S63	Eastern garrigue	40	S72	Eastern Mediterranean spiny heath (phrygana)	29	T3A	Mediterranean lowland to submontane Pinus forest	21	R1F	Mediterranean annual-rich dry grassland	19	R1E	Mediterranean tall perennial dry grassland	15	S	Heathlands, scrub and tundra	110	R	Grasslands	86	T	Forest	57	N	Coastal sand and cliff habitats	5
Laburnum alpinum	Fabaceae	symbiosis with Rhizobia	0	1915	T17	Fagus forest on non-acid soils	683	T32	Temperate mountain Abies forest	236	T1F	Ravine forest	151	T19	Temperate and submediterranean thermophilous deciduous forest	150	T31	Temperate mountain Picea forest	71	T	Forest	1793	S	Heathlands, scrub and tundra	78	R	Grasslands	41	U	Inland sparsely vegetated habitats	3
Laburnum anagyroides	Fabaceae	symbiosis with Rhizobia	0	1183	T19	Temperate and submediterranean thermophilous deciduous forest	497	T17	Fagus forest on non-acid soils	171	T1E	Carpinus and Quercus mesic deciduous forest	59	T21	Mediterranean evergreen Quercus forest	33	T1F	Ravine forest	27	T	Forest	1077	S	Heathlands, scrub and tundra	71	R	Grasslands	33	U	Inland sparsely vegetated habitats	2
Lathyrus alpestris	Fabaceae	symbiosis with Rhizobia	1	79	T17	Fagus forest on non-acid soils	13	T33	Mediterranean mountain Abies forest	5	T36	Temperate and submediterranean montane Pinus sylvestris-Pinus nigra forest	3	T18	Fagus forest on acid soils	2	T31	Temperate mountain Picea forest	2	T	Forest	74	R	Grasslands	3	S	Heathlands, scrub and tundra	2
Lathyrus amphicarpos	Fabaceae	symbiosis with Rhizobia	1	9	S72	Eastern Mediterranean spiny heath (phrygana)	3	T19	Temperate and submediterranean thermophilous deciduous forest	2	R1E	Mediterranean tall perennial dry grassland	1							S	Heathlands, scrub and tundra	6	T	Forest	2	R	Grasslands	1
Lathyrus angulatus	Fabaceae	symbiosis with Rhizobia	1	187	R1R	Mediterranean to Atlantic open, dry, acid and neutral grassland	115	T3A	Mediterranean lowland to submontane Pinus forest	7	T21	Mediterranean evergreen Quercus forest	5	N16	Mediterranean and Macaronesian coastal dune grassland (grey dune)	4	R1P	Oceanic to subcontinental inland sand grassland on dry acid and neutral soils	3	R	Grasslands	148	S	Heathlands, scrub and tundra	17	T	Forest	15	N	Coastal sand and cliff habitats	5	M	Coastal saltmarshes	1
Lathyrus annuus	Fabaceae	symbiosis with Rhizobia	1	34	T19	Temperate and submediterranean thermophilous deciduous forest	7	T14	Mediterranean and Macaronesian riparian forest	5	R22	Low and medium altitude hay meadow	2	T21	Mediterranean evergreen Quercus forest	2	N32	Mediterranean and Black Sea rocky sea cliff and shore	1	T	Forest	17	R	Grasslands	11	S	Heathlands, scrub and tundra	5	N	Coastal sand and cliff habitats	1
Lathyrus aphaca	Fabaceae	symbiosis with Rhizobia	1	719	T19	Temperate and submediterranean thermophilous deciduous forest	159	R22	Low and medium altitude hay meadow	78	R1A	Semi-dry perennial calcareous grassland (meadow steppe)	76	T3A	Mediterranean lowland to submontane Pinus forest	43	T21	Mediterranean evergreen Quercus forest	37	R	Grasslands	321	T	Forest	319	S	Heathlands, scrub and tundra	71	N	Coastal sand and cliff habitats	4	M	Coastal saltmarshes	2
Lathyrus aureus	Fabaceae	symbiosis with Rhizobia	1	91	T1E	Carpinus and Quercus mesic deciduous forest	29	T17	Fagus forest on non-acid soils	19	T19	Temperate and submediterranean thermophilous deciduous forest	19	T1F	Ravine forest	4	T32	Temperate mountain Abies forest	3	T	Forest	88	R	Grasslands	2	S	Heathlands, scrub and tundra	1
Lathyrus bauhinii	Fabaceae	symbiosis with Rhizobia	1	371	T19	Temperate and submediterranean thermophilous deciduous forest	123	T21	Mediterranean evergreen Quercus forest	82	T3A	Mediterranean lowland to submontane Pinus forest	68	T1A	Mediterranean thermophilous deciduous forest	17	S53	Spartium junceum scrub	12	T	Forest	343	S	Heathlands, scrub and tundra	18	R	Grasslands	10
Lathyrus cicera	Fabaceae	symbiosis with Rhizobia	1	119	T19	Temperate and submediterranean thermophilous deciduous forest	13	R1E	Mediterranean tall perennial dry grassland	8	N32	Mediterranean and Black Sea rocky sea cliff and shore	6	R1A	Semi-dry perennial calcareous grassland (meadow steppe)	6	R1F	Mediterranean annual-rich dry grassland	6	R	Grasslands	62	T	Forest	28	S	Heathlands, scrub and tundra	20	N	Coastal sand and cliff habitats	8	U	Inland sparsely vegetated habitats	1
Lathyrus cirrhosus	Fabaceae	symbiosis with Rhizobia	1	9	T19	Temperate and submediterranean thermophilous deciduous forest	2	R1A	Semi-dry perennial calcareous grassland (meadow steppe)	1	R31	Mediterranean tall humid inland grassland	1	S35	Temperate and submediterranean thorn scrub	1	T21	Mediterranean evergreen Quercus forest	1	R	Grasslands	3	S	Heathlands, scrub and tundra	3	T	Forest	3
Lathyrus clymenum	Fabaceae	symbiosis with Rhizobia	1	378	R1E	Mediterranean tall perennial dry grassland	104	T19	Temperate and submediterranean thermophilous deciduous forest	47	T21	Mediterranean evergreen Quercus forest	23	S51	Mediterranean maquis and arborescent matorral	16	T24	Olea europaea-Ceratonia siliqua forest	14	R	Grasslands	133	S	Heathlands, scrub and tundra	120	T	Forest	113	N	Coastal sand and cliff habitats	11	Q	Wetlands	1
Lathyrus digitatus	Fabaceae	symbiosis with Rhizobia	1	54	T19	Temperate and submediterranean thermophilous deciduous forest	11	T33	Mediterranean mountain Abies forest	6	T3D	Mediterranean Cupressaceae forest	6	S51	Mediterranean maquis and arborescent matorral	3	T3A	Mediterranean lowland to submontane Pinus forest	3	T	Forest	47	S	Heathlands, scrub and tundra	6	R	Grasslands	1
Lathyrus filiformis	Fabaceae	symbiosis with Rhizobia	1	122	T19	Temperate and submediterranean thermophilous deciduous forest	41	R1A	Semi-dry perennial calcareous grassland (meadow steppe)	20	T21	Mediterranean evergreen Quercus forest	5	T37	Mediterranean montane Pinus sylvestris-Pinus nigra forest	5	R18	Perennial rocky calcareous grassland of subatlantic-submediterranean Europe	3	T	Forest	72	R	Grasslands	35	S	Heathlands, scrub and tundra	15
Lathyrus grandiflorus	Fabaceae	symbiosis with Rhizobia	1	29	T1E	Carpinus and Quercus mesic deciduous forest	5	T17	Fagus forest on non-acid soils	3	R54	Pteridium aquilinum vegetation	2	T19	Temperate and submediterranean thermophilous deciduous forest	2	T33	Mediterranean mountain Abies forest	2	T	Forest	26	R	Grasslands	3
Lathyrus hallersteinii	Fabaceae	symbiosis with Rhizobia	1	108	T1E	Carpinus and Quercus mesic deciduous forest	50	T19	Temperate and submediterranean thermophilous deciduous forest	22	T17	Fagus forest on non-acid soils	8	R1A	Semi-dry perennial calcareous grassland (meadow steppe)	2	R55	Lowland moist or wet tall-herb and fern fringe	2	T	Forest	101	R	Grasslands	7
Lathyrus heterophyllus	Fabaceae	symbiosis with Rhizobia	1	48	R1A	Semi-dry perennial calcareous grassland (meadow steppe)	12	R23	Mountain hay meadow	7	R51	Thermophilous forest fringe of base-rich soils	7	R22	Low and medium altitude hay meadow	4	T36	Temperate and submediterranean montane Pinus sylvestris-Pinus nigra forest	2	R	Grasslands	33	T	Forest	13	S	Heathlands, scrub and tundra	2
Lathyrus hirsutus	Fabaceae	symbiosis with Rhizobia	1	280	R22	Low and medium altitude hay meadow	38	R1A	Semi-dry perennial calcareous grassland (meadow steppe)	35	R36	Moist or wet mesotrophic to eutrophic pasture	20	T19	Temperate and submediterranean thermophilous deciduous forest	14	R1B	Continental dry grassland (true steppe)	13	R	Grasslands	223	T	Forest	35	S	Heathlands, scrub and tundra	14	Q	Wetlands	4	M	Coastal saltmarshes	3
Lathyrus humilis	Fabaceae	symbiosis with Rhizobia	1	1	R22	Low and medium altitude hay meadow	1													R	Grasslands	1
Lathyrus inconspicuus	Fabaceae	symbiosis with Rhizobia	1	26	R1B	Continental dry grassland (true steppe)	5	R1R	Mediterranean to Atlantic open, dry, acid and neutral grassland	5	R1A	Semi-dry perennial calcareous grassland (meadow steppe)	4	S53	Spartium junceum scrub	2	T33	Mediterranean mountain Abies forest	2	R	Grasslands	18	S	Heathlands, scrub and tundra	4	T	Forest	3	N	Coastal sand and cliff habitats	1
Lathyrus japonicus	Fabaceae	symbiosis with Rhizobia	1	179	N13	Atlantic and Baltic shifting coastal dune	48	N15	Atlantic and Baltic coastal dune grassland (grey dune)	28	N21	Atlantic, Baltic and Arctic coastal shingle beach	14	S91	Temperate riparian scrub	5	T3G	Pinus sylvestris light taiga	3	N	Coastal sand and cliff habitats	135	R	Grasslands	28	S	Heathlands, scrub and tundra	9	T	Forest	6	Q	Wetlands	1
Lathyrus laevigatus	Fabaceae	symbiosis with Rhizobia	1	416	T17	Fagus forest on non-acid soils	104	R23	Mountain hay meadow	51	T1E	Carpinus and Quercus mesic deciduous forest	22	R1A	Semi-dry perennial calcareous grassland (meadow steppe)	15	T1F	Ravine forest	14	T	Forest	253	R	Grasslands	143	S	Heathlands, scrub and tundra	18	Q	Wetlands	2
Lathyrus latifolius	Fabaceae	symbiosis with Rhizobia	1	1485	R1A	Semi-dry perennial calcareous grassland (meadow steppe)	520	T19	Temperate and submediterranean thermophilous deciduous forest	294	R22	Low and medium altitude hay meadow	146	T21	Mediterranean evergreen Quercus forest	75	S35	Temperate and submediterranean thorn scrub	38	R	Grasslands	846	T	Forest	536	S	Heathlands, scrub and tundra	102	N	Coastal sand and cliff habitats	1
Lathyrus laxiflorus	Fabaceae	symbiosis with Rhizobia	1	899	T19	Temperate and submediterranean thermophilous deciduous forest	281	T17	Fagus forest on non-acid soils	233	T1E	Carpinus and Quercus mesic deciduous forest	66	T33	Mediterranean mountain Abies forest	44	T14	Mediterranean and Macaronesian riparian forest	14	T	Forest	883	S	Heathlands, scrub and tundra	9	R	Grasslands	7
Lathyrus linifolius	Fabaceae	symbiosis with Rhizobia	1	6004	T1E	Carpinus and Quercus mesic deciduous forest	698	T17	Fagus forest on non-acid soils	530	R22	Low and medium altitude hay meadow	376	T19	Temperate and submediterranean thermophilous deciduous forest	292	T1B	Acidophilous Quercus forest	281	T	Forest	3648	R	Grasslands	1834	S	Heathlands, scrub and tundra	504	Q	Wetlands	15	N	Coastal sand and cliff habitats	3
Lathyrus neurolobus	Fabaceae	symbiosis with Rhizobia	1	34	R31	Mediterranean tall humid inland grassland	4	R36	Moist or wet mesotrophic to eutrophic pasture	4	Q52	Small-helophyte bed	3	R63	Temperate inland salt marsh	3	Q24	Intermediate fen and soft-water spring mire	1	R	Grasslands	27	Q	Wetlands	6	T	Forest	1
Lathyrus niger	Fabaceae	symbiosis with Rhizobia	1	6753	T19	Temperate and submediterranean thermophilous deciduous forest	2125	T1E	Carpinus and Quercus mesic deciduous forest	2100	T17	Fagus forest on non-acid soils	530	R1A	Semi-dry perennial calcareous grassland (meadow steppe)	176	T1B	Acidophilous Quercus forest	122	T	Forest	6295	R	Grasslands	381	S	Heathlands, scrub and tundra	77
Lathyrus nissolia	Fabaceae	symbiosis with Rhizobia	1	484	R22	Low and medium altitude hay meadow	92	R1A	Semi-dry perennial calcareous grassland (meadow steppe)	69	R1B	Continental dry grassland (true steppe)	45	R21	Mesic permanent pasture of lowlands and mountains	18	T19	Temperate and submediterranean thermophilous deciduous forest	13	R	Grasslands	445	T	Forest	22	S	Heathlands, scrub and tundra	16	Q	Wetlands	1
Lathyrus ochrus	Fabaceae	symbiosis with Rhizobia	1	26	R1E	Mediterranean tall perennial dry grassland	2	R22	Low and medium altitude hay meadow	2	S53	Spartium junceum scrub	2	T17	Fagus forest on non-acid soils	2	T21	Mediterranean evergreen Quercus forest	2	T	Forest	11	R	Grasslands	10	S	Heathlands, scrub and tundra	4	N	Coastal sand and cliff habitats	1
Lathyrus odoratus	Fabaceae	symbiosis with Rhizobia	1	13	R1E	Mediterranean tall perennial dry grassland	6	S23	Alpine and subalpine Juniperus scrub	1	T19	Temperate and submediterranean thermophilous deciduous forest	1	T1D	Southern European mountain Betula and Populus tremula forest on mineral soils	1	T27	Ilex aquifolium forest	1	R	Grasslands	7	T	Forest	4	S	Heathlands, scrub and tundra	2
Lathyrus pallescens	Fabaceae	symbiosis with Rhizobia	1	18	R1B	Continental dry grassland (true steppe)	7	R1A	Semi-dry perennial calcareous grassland (meadow steppe)	6	R22	Low and medium altitude hay meadow	2	T19	Temperate and submediterranean thermophilous deciduous forest	2				R	Grasslands	16	T	Forest	2
Lathyrus palustris	Fabaceae	symbiosis with Rhizobia	1	1670	R35	Moist or wet mesotrophic to eutrophic hay meadow	427	Q51	Tall-helophyte bed	245	Q53	Tall-sedge bed	102	R22	Low and medium altitude hay meadow	57	R37	Temperate and boreal moist or wet oligotrophic grassland	40	R	Grasslands	968	Q	Wetlands	512	T	Forest	111	S	Heathlands, scrub and tundra	49	M	Coastal saltmarshes	15
Lathyrus palustris x heterophyllus	Fabaceae	symbiosis with Rhizobia	1	13	R55	Lowland moist or wet tall-herb and fern fringe	8													R	Grasslands	13
Lathyrus pannonicus	Fabaceae	symbiosis with Rhizobia	1	615	R1A	Semi-dry perennial calcareous grassland (meadow steppe)	235	T19	Temperate and submediterranean thermophilous deciduous forest	85	R1B	Continental dry grassland (true steppe)	40	R22	Low and medium altitude hay meadow	28	R37	Temperate and boreal moist or wet oligotrophic grassland	25	R	Grasslands	502	T	Forest	100	S	Heathlands, scrub and tundra	11	Q	Wetlands	2
Lathyrus pisiformis	Fabaceae	symbiosis with Rhizobia	1	21	R1A	Semi-dry perennial calcareous grassland (meadow steppe)	8	T1E	Carpinus and Quercus mesic deciduous forest	3	T35	Temperate continental Pinus sylvestris forest	3	R51	Thermophilous forest fringe of base-rich soils	1	T19	Temperate and submediterranean thermophilous deciduous forest	1	R	Grasslands	13	T	Forest	8
Lathyrus pratensis	Fabaceae	symbiosis with Rhizobia	1	44322	R22	Low and medium altitude hay meadow	14885	R35	Moist or wet mesotrophic to eutrophic hay meadow	6495	R1A	Semi-dry perennial calcareous grassland (meadow steppe)	2006	R55	Lowland moist or wet tall-herb and fern fringe	1517	R37	Temperate and boreal moist or wet oligotrophic grassland	1203	R	Grasslands	40359	T	Forest	2113	Q	Wetlands	879	S	Heathlands, scrub and tundra	792	N	Coastal sand and cliff habitats	170
Lathyrus rotundifolius	Fabaceae	symbiosis with Rhizobia	1	2	T1E	Carpinus and Quercus mesic deciduous forest	1													T	Forest	2
Lathyrus sativus	Fabaceae	symbiosis with Rhizobia	1	40	R22	Low and medium altitude hay meadow	7	R1B	Continental dry grassland (true steppe)	5	S34	Balkan-Anatolian submontane genistoid scrub	5	R1A	Semi-dry perennial calcareous grassland (meadow steppe)	4	R36	Moist or wet mesotrophic to eutrophic pasture	1	R	Grasslands	28	S	Heathlands, scrub and tundra	7	T	Forest	5
Lathyrus saxatilis	Fabaceae	symbiosis with Rhizobia	1	31	T3A	Mediterranean lowland to submontane Pinus forest	5	R1E	Mediterranean tall perennial dry grassland	4	S63	Eastern garrigue	2	T21	Mediterranean evergreen Quercus forest	2	R13	Cryptogam- and annual-dominated vegetation on calcareous and ultramafic rock outcrops	1	R	Grasslands	15	S	Heathlands, scrub and tundra	8	T	Forest	8
Lathyrus setifolius	Fabaceae	symbiosis with Rhizobia	1	133	R1A	Semi-dry perennial calcareous grassland (meadow steppe)	31	R1E	Mediterranean tall perennial dry grassland	11	R1F	Mediterranean annual-rich dry grassland	9	R16	Perennial rocky grassland of Central and South-Eastern Europe	6	R1B	Continental dry grassland (true steppe)	6	R	Grasslands	101	S	Heathlands, scrub and tundra	20	T	Forest	11	U	Inland sparsely vegetated habitats	1
Lathyrus sphaericus	Fabaceae	symbiosis with Rhizobia	1	262	R1A	Semi-dry perennial calcareous grassland (meadow steppe)	36	T19	Temperate and submediterranean thermophilous deciduous forest	36	R1R	Mediterranean to Atlantic open, dry, acid and neutral grassland	26	T3A	Mediterranean lowland to submontane Pinus forest	15	R1B	Continental dry grassland (true steppe)	12	R	Grasslands	149	T	Forest	76	S	Heathlands, scrub and tundra	32	N	Coastal sand and cliff habitats	3	U	Inland sparsely vegetated habitats	2
Lathyrus stenophyllus	Fabaceae	symbiosis with Rhizobia	1	8	T19	Temperate and submediterranean thermophilous deciduous forest	5	T1A	Mediterranean thermophilous deciduous forest	2										T	Forest	8
Lathyrus sylvestris	Fabaceae	symbiosis with Rhizobia	1	1337	T19	Temperate and submediterranean thermophilous deciduous forest	268	R22	Low and medium altitude hay meadow	166	R1A	Semi-dry perennial calcareous grassland (meadow steppe)	159	R51	Thermophilous forest fringe of base-rich soils	57	T35	Temperate continental Pinus sylvestris forest	29	R	Grasslands	606	T	Forest	601	S	Heathlands, scrub and tundra	125	N	Coastal sand and cliff habitats	2	U	Inland sparsely vegetated habitats	2
Lathyrus tingitanus	Fabaceae	symbiosis with Rhizobia	1	4	T3A	Mediterranean lowland to submontane Pinus forest	1													S	Heathlands, scrub and tundra	2	T	Forest	2
Lathyrus transsilvanicus	Fabaceae	symbiosis with Rhizobia	1	36	T1E	Carpinus and Quercus mesic deciduous forest	21	T19	Temperate and submediterranean thermophilous deciduous forest	5	R51	Thermophilous forest fringe of base-rich soils	2	S35	Temperate and submediterranean thorn scrub	1				T	Forest	31	R	Grasslands	4	S	Heathlands, scrub and tundra	1
Lathyrus tremolsianus	Fabaceae	symbiosis with Rhizobia	1	30	R18	Perennial rocky calcareous grassland of subatlantic-submediterranean Europe	3	R1A	Semi-dry perennial calcareous grassland (meadow steppe)	3	R1E	Mediterranean tall perennial dry grassland	3	R31	Mediterranean tall humid inland grassland	2	T19	Temperate and submediterranean thermophilous deciduous forest	2	R	Grasslands	24	T	Forest	5	S	Heathlands, scrub and tundra	1
Lathyrus tuberosus	Fabaceae	symbiosis with Rhizobia	1	1407	R1A	Semi-dry perennial calcareous grassland (meadow steppe)	384	R22	Low and medium altitude hay meadow	335	R1B	Continental dry grassland (true steppe)	158	S35	Temperate and submediterranean thorn scrub	52	R55	Lowland moist or wet tall-herb and fern fringe	23	R	Grasslands	1237	S	Heathlands, scrub and tundra	121	T	Forest	29	Q	Wetlands	9	U	Inland sparsely vegetated habitats	8
Lathyrus venetus	Fabaceae	symbiosis with Rhizobia	1	3869	T19	Temperate and submediterranean thermophilous deciduous forest	1563	T17	Fagus forest on non-acid soils	720	T1E	Carpinus and Quercus mesic deciduous forest	534	T1F	Ravine forest	97	T21	Mediterranean evergreen Quercus forest	84	T	Forest	3790	S	Heathlands, scrub and tundra	49	R	Grasslands	29	U	Inland sparsely vegetated habitats	1
Lathyrus vernus	Fabaceae	symbiosis with Rhizobia	1	14643	T17	Fagus forest on non-acid soils	4427	T1E	Carpinus and Quercus mesic deciduous forest	3856	T1F	Ravine forest	929	T19	Temperate and submediterranean thermophilous deciduous forest	822	T32	Temperate mountain Abies forest	537	T	Forest	13996	R	Grasslands	452	S	Heathlands, scrub and tundra	194	U	Inland sparsely vegetated habitats	1
Lembotropis nigricans	Fabaceae	symbiosis with Rhizobia	0	3155	R1A	Semi-dry perennial calcareous grassland (meadow steppe)	654	T19	Temperate and submediterranean thermophilous deciduous forest	583	T1B	Acidophilous Quercus forest	293	R16	Perennial rocky grassland of Central and South-Eastern Europe	159	T1E	Carpinus and Quercus mesic deciduous forest	146	T	Forest	1750	R	Grasslands	1199	S	Heathlands, scrub and tundra	178	U	Inland sparsely vegetated habitats	28
Lens ervoides	Fabaceae	symbiosis with Rhizobia	1	15	T3A	Mediterranean lowland to submontane Pinus forest	5	T19	Temperate and submediterranean thermophilous deciduous forest	3	T21	Mediterranean evergreen Quercus forest	2	R1E	Mediterranean tall perennial dry grassland	1	S63	Eastern garrigue	1	T	Forest	12	S	Heathlands, scrub and tundra	2	R	Grasslands	1
Lens nigricans	Fabaceae	symbiosis with Rhizobia	1	53	R1B	Continental dry grassland (true steppe)	6	R1A	Semi-dry perennial calcareous grassland (meadow steppe)	5	R16	Perennial rocky grassland of Central and South-Eastern Europe	4	R1F	Mediterranean annual-rich dry grassland	3	T21	Mediterranean evergreen Quercus forest	2	R	Grasslands	44	T	Forest	5	S	Heathlands, scrub and tundra	4
Lotus aegaeus	Fabaceae	symbiosis with Rhizobia	0	13	R1A	Semi-dry perennial calcareous grassland (meadow steppe)	3	T21	Mediterranean evergreen Quercus forest	2	R1B	Continental dry grassland (true steppe)	1	R1P	Oceanic to subcontinental inland sand grassland on dry acid and neutral soils	1	T19	Temperate and submediterranean thermophilous deciduous forest	1	R	Grasslands	9	T	Forest	3	S	Heathlands, scrub and tundra	1
Lotus alpinus	Fabaceae	symbiosis with Rhizobia	0	3919	R43	Temperate acidophilous alpine grassland	1303	S22	Alpine and subalpine ericoid heath	297	R44	Arctic-alpine calcareous grassland	271	R1A	Semi-dry perennial calcareous grassland (meadow steppe)	216	S21	Subarctic and alpine dwarf Salix scrub	151	R	Grasslands	3178	S	Heathlands, scrub and tundra	593	T	Forest	120	Q	Wetlands	21	U	Inland sparsely vegetated habitats	7
Lotus angustissimus	Fabaceae	symbiosis with Rhizobia	0	712	R1R	Mediterranean to Atlantic open, dry, acid and neutral grassland	121	R1D	Mediterranean closely grazed dry grassland	54	R1A	Semi-dry perennial calcareous grassland (meadow steppe)	50	R1B	Continental dry grassland (true steppe)	37	R35	Moist or wet mesotrophic to eutrophic hay meadow	36	R	Grasslands	626	S	Heathlands, scrub and tundra	57	T	Forest	11	Q	Wetlands	9	N	Coastal sand and cliff habitats	5
Lotus biflorus	Fabaceae	symbiosis with Rhizobia	0	4	T21	Mediterranean evergreen Quercus forest	3													T	Forest	4
Lotus borbasii	Fabaceae	symbiosis with Rhizobia	0	151	R1A	Semi-dry perennial calcareous grassland (meadow steppe)	85	R1B	Continental dry grassland (true steppe)	34	R16	Perennial rocky grassland of Central and South-Eastern Europe	9	T19	Temperate and submediterranean thermophilous deciduous forest	6	R13	Cryptogam- and annual-dominated vegetation on calcareous and ultramafic rock outcrops	2	R	Grasslands	140	T	Forest	7	S	Heathlands, scrub and tundra	2	U	Inland sparsely vegetated habitats	2
Lotus conimbricensis	Fabaceae	symbiosis with Rhizobia	0	65	R1R	Mediterranean to Atlantic open, dry, acid and neutral grassland	23	R1D	Mediterranean closely grazed dry grassland	12	R21	Mesic permanent pasture of lowlands and mountains	4	R1F	Mediterranean annual-rich dry grassland	2	R1P	Oceanic to subcontinental inland sand grassland on dry acid and neutral soils	1	R	Grasslands	57	S	Heathlands, scrub and tundra	6	T	Forest	2
Lotus conjugatus	Fabaceae	symbiosis with Rhizobia	0	1																T	Forest	1
Lotus corniculatus	Fabaceae	symbiosis with Rhizobia	0	74403	R22	Low and medium altitude hay meadow	18028	R1A	Semi-dry perennial calcareous grassland (meadow steppe)	14341	R21	Mesic permanent pasture of lowlands and mountains	5131	R37	Temperate and boreal moist or wet oligotrophic grassland	1329	R23	Mountain hay meadow	1290	R	Grasslands	63431	T	Forest	4835	S	Heathlands, scrub and tundra	3859	N	Coastal sand and cliff habitats	1582	Q	Wetlands	401
Lotus creticus	Fabaceae	symbiosis with Rhizobia	0	429	N16	Mediterranean and Macaronesian coastal dune grassland (grey dune)	149	N14	Mediterranean, Macaronesian and Black Sea shifting coastal dune	117	N13	Atlantic and Baltic shifting coastal dune	27	N15	Atlantic and Baltic coastal dune grassland (grey dune)	24	T3A	Mediterranean lowland to submontane Pinus forest	13	N	Coastal sand and cliff habitats	350	S	Heathlands, scrub and tundra	38	R	Grasslands	24	T	Forest	15	M	Coastal saltmarshes	2
Lotus cytisoides	Fabaceae	symbiosis with Rhizobia	0	2132	N16	Mediterranean and Macaronesian coastal dune grassland (grey dune)	671	N32	Mediterranean and Black Sea rocky sea cliff and shore	495	N14	Mediterranean, Macaronesian and Black Sea shifting coastal dune	176	R1E	Mediterranean tall perennial dry grassland	151	S51	Mediterranean maquis and arborescent matorral	59	N	Coastal sand and cliff habitats	1399	S	Heathlands, scrub and tundra	335	R	Grasslands	290	T	Forest	72	M	Coastal saltmarshes	27
Lotus delortii	Fabaceae	symbiosis with Rhizobia	0	192	R1A	Semi-dry perennial calcareous grassland (meadow steppe)	45	R18	Perennial rocky calcareous grassland of subatlantic-submediterranean Europe	25	T36	Temperate and submediterranean montane Pinus sylvestris-Pinus nigra forest	7	R32	Mediterranean short moist grassland of lowlands	5	S52	Submediterranean pseudomaquis	4	R	Grasslands	97	T	Forest	61	S	Heathlands, scrub and tundra	34
Lotus edulis	Fabaceae	symbiosis with Rhizobia	0	377	R1E	Mediterranean tall perennial dry grassland	70	R1F	Mediterranean annual-rich dry grassland	41	S63	Eastern garrigue	24	S72	Eastern Mediterranean spiny heath (phrygana)	20	T3A	Mediterranean lowland to submontane Pinus forest	15	R	Grasslands	201	S	Heathlands, scrub and tundra	123	T	Forest	28	N	Coastal sand and cliff habitats	23	M	Coastal saltmarshes	2
Lotus glacialis	Fabaceae	symbiosis with Rhizobia	0	4	R24	Iberian summer pasture (vallicar)	4													R	Grasslands	4
Lotus glareosus	Fabaceae	symbiosis with Rhizobia	0	339	R1N	Open Iberian supramediterranean dry acid and neutral grassland	49	R33	Mediterranean short moist grassland of mountains	49	R1R	Mediterranean to Atlantic open, dry, acid and neutral grassland	25	R1H	Iberian oromediterranean basiphilous dry grassland	15	S33	Lowland to montane temperate and submediterranean genistoid scrub	14	R	Grasslands	218	S	Heathlands, scrub and tundra	92	T	Forest	29
Lotus halophilus	Fabaceae	symbiosis with Rhizobia	0	117	N16	Mediterranean and Macaronesian coastal dune grassland (grey dune)	41	N14	Mediterranean, Macaronesian and Black Sea shifting coastal dune	12	R1F	Mediterranean annual-rich dry grassland	12	N32	Mediterranean and Black Sea rocky sea cliff and shore	6	R1D	Mediterranean closely grazed dry grassland	6	N	Coastal sand and cliff habitats	59	R	Grasslands	41	S	Heathlands, scrub and tundra	16	T	Forest	1
Lotus hispidus	Fabaceae	symbiosis with Rhizobia	0	215	R1R	Mediterranean to Atlantic open, dry, acid and neutral grassland	62	R1D	Mediterranean closely grazed dry grassland	10	R31	Mediterranean tall humid inland grassland	8	R21	Mesic permanent pasture of lowlands and mountains	7	R36	Moist or wet mesotrophic to eutrophic pasture	6	R	Grasslands	175	Q	Wetlands	15	S	Heathlands, scrub and tundra	9	N	Coastal sand and cliff habitats	8	T	Forest	6
Lotus krylovii	Fabaceae	symbiosis with Rhizobia	0	1	T3A	Mediterranean lowland to submontane Pinus forest	1													T	Forest	1
Lotus longesiliquosus	Fabaceae	symbiosis with Rhizobia	0	8	T33	Mediterranean mountain Abies forest	2	S61	Western basiphilous garrigue	1	T21	Mediterranean evergreen Quercus forest	1							T	Forest	7	S	Heathlands, scrub and tundra	1
Lotus maritimus	Fabaceae	symbiosis with Rhizobia	0	1583	R1A	Semi-dry perennial calcareous grassland (meadow steppe)	530	R31	Mediterranean tall humid inland grassland	197	R37	Temperate and boreal moist or wet oligotrophic grassland	161	R22	Low and medium altitude hay meadow	65	R36	Moist or wet mesotrophic to eutrophic pasture	27	R	Grasslands	1424	Q	Wetlands	43	S	Heathlands, scrub and tundra	39	M	Coastal saltmarshes	34	T	Forest	30
Lotus ornithopodioides	Fabaceae	symbiosis with Rhizobia	0	408	R1E	Mediterranean tall perennial dry grassland	68	R1F	Mediterranean annual-rich dry grassland	46	S63	Eastern garrigue	30	S72	Eastern Mediterranean spiny heath (phrygana)	28	S54	Thermomediterranean arid scrub	17	R	Grasslands	197	S	Heathlands, scrub and tundra	144	T	Forest	57	N	Coastal sand and cliff habitats	10
Lotus palustris	Fabaceae	symbiosis with Rhizobia	0	1																T	Forest	1
Lotus parviflorus	Fabaceae	symbiosis with Rhizobia	0	130	R1R	Mediterranean to Atlantic open, dry, acid and neutral grassland	57	R1D	Mediterranean closely grazed dry grassland	15	R1E	Mediterranean tall perennial dry grassland	3	N1G	Mediterranean coniferous coastal dune forest	2	N1H	Atlantic and Baltic moist and wet dune slack	1	R	Grasslands	105	S	Heathlands, scrub and tundra	17	N	Coastal sand and cliff habitats	4	T	Forest	3	Q	Wetlands	1
Lotus pedunculatus	Fabaceae	symbiosis with Rhizobia	0	23497	R35	Moist or wet mesotrophic to eutrophic hay meadow	6266	R22	Low and medium altitude hay meadow	2760	R37	Temperate and boreal moist or wet oligotrophic grassland	1490	R21	Mesic permanent pasture of lowlands and mountains	760	R36	Moist or wet mesotrophic to eutrophic pasture	756	R	Grasslands	20386	Q	Wetlands	1987	T	Forest	482	S	Heathlands, scrub and tundra	385	N	Coastal sand and cliff habitats	248
Lotus peregrinus	Fabaceae	symbiosis with Rhizobia	0	43	S63	Eastern garrigue	9	N16	Mediterranean and Macaronesian coastal dune grassland (grey dune)	7	R1F	Mediterranean annual-rich dry grassland	6	T3A	Mediterranean lowland to submontane Pinus forest	3	R1E	Mediterranean tall perennial dry grassland	2	R	Grasslands	17	S	Heathlands, scrub and tundra	16	N	Coastal sand and cliff habitats	7	T	Forest	3
Lotus preslii	Fabaceae	symbiosis with Rhizobia	0	52	MA252	Mediterranean upper-mid saltmarsh and saline and brackish reed rush and sedge bed	13	R31	Mediterranean tall humid inland grassland	12	R61	Mediterranean inland salt steppe	3	R37	Temperate and boreal moist or wet oligotrophic grassland	2	MA253	Mediterranean mid-low saltmarsh	1	R	Grasslands	31	M	Coastal saltmarshes	14	Q	Wetlands	4	N	Coastal sand and cliff habitats	1	S	Heathlands, scrub and tundra	1
Lotus stenodon	Fabaceae	symbiosis with Rhizobia	0	26	R1K	Balkan and Anatolian oromediterranean dry grassland	9	Q41	Alkaline, calcareous, carbonate-rich small-sedge spring fen	1	R19	Dry steppic submediterranean pasture of the Amphi-Adriatic region	1	R22	Low and medium altitude hay meadow	1	R34	Submediterranean moist meadow	1	R	Grasslands	23	T	Forest	2	Q	Wetlands	1
Lotus subbiflorus	Fabaceae	symbiosis with Rhizobia	0	24	R1R	Mediterranean to Atlantic open, dry, acid and neutral grassland	3	R21	Mesic permanent pasture of lowlands and mountains	3	R24	Iberian summer pasture (vallicar)	3	R31	Mediterranean tall humid inland grassland	3	N1H	Atlantic and Baltic moist and wet dune slack	2	R	Grasslands	21	N	Coastal sand and cliff habitats	3
Lotus tenuis	Fabaceae	symbiosis with Rhizobia	0	3172	R36	Moist or wet mesotrophic to eutrophic pasture	355	R63	Temperate inland salt marsh	220	MA222	Atlantic upper saltmarsh	111	R31	Mediterranean tall humid inland grassland	91	R21	Mesic permanent pasture of lowlands and mountains	76	R	Grasslands	2666	M	Coastal saltmarshes	301	Q	Wetlands	111	N	Coastal sand and cliff habitats	42	S	Heathlands, scrub and tundra	39
Lotus tetragonolobus	Fabaceae	symbiosis with Rhizobia	0	21	R1E	Mediterranean tall perennial dry grassland	10	S54	Thermomediterranean arid scrub	4	R1F	Mediterranean annual-rich dry grassland	2	S52	Submediterranean pseudomaquis	1	T19	Temperate and submediterranean thermophilous deciduous forest	1	R	Grasslands	14	S	Heathlands, scrub and tundra	5	T	Forest	2
Lotus tetraphyllus	Fabaceae	symbiosis with Rhizobia	0	7	T3A	Mediterranean lowland to submontane Pinus forest	3	T21	Mediterranean evergreen Quercus forest	2	S61	Western basiphilous garrigue	1							T	Forest	5	S	Heathlands, scrub and tundra	2
Lotus ucrainicus	Fabaceae	symbiosis with Rhizobia	0	292	R1A	Semi-dry perennial calcareous grassland (meadow steppe)	63	R1B	Continental dry grassland (true steppe)	62	R22	Low and medium altitude hay meadow	26	MA241	Black Sea littoral saltmarsh	11	R36	Moist or wet mesotrophic to eutrophic pasture	9	R	Grasslands	264	M	Coastal saltmarshes	11	S	Heathlands, scrub and tundra	6	U	Inland sparsely vegetated habitats	6	N	Coastal sand and cliff habitats	4
Lupinus albus	Fabaceae	symbiosis with Rhizobia	0	6	R22	Low and medium altitude hay meadow	2	N16	Mediterranean and Macaronesian coastal dune grassland (grey dune)	1	R1R	Mediterranean to Atlantic open, dry, acid and neutral grassland	1	T1A	Mediterranean thermophilous deciduous forest	1				R	Grasslands	4	N	Coastal sand and cliff habitats	1	T	Forest	1
Lupinus angustifolius	Fabaceae	symbiosis with Rhizobia	0	192	N16	Mediterranean and Macaronesian coastal dune grassland (grey dune)	43	R1R	Mediterranean to Atlantic open, dry, acid and neutral grassland	37	T3A	Mediterranean lowland to submontane Pinus forest	14	R1E	Mediterranean tall perennial dry grassland	11	T1A	Mediterranean thermophilous deciduous forest	7	R	Grasslands	69	N	Coastal sand and cliff habitats	48	S	Heathlands, scrub and tundra	47	T	Forest	28
Lupinus arboreus	Fabaceae	symbiosis with Rhizobia	0	10	R22	Low and medium altitude hay meadow	1													R	Grasslands	8	N	Coastal sand and cliff habitats	2
Lupinus cosentinii	Fabaceae	symbiosis with Rhizobia	0	5	T24	Olea europaea-Ceratonia siliqua forest	2	N16	Mediterranean and Macaronesian coastal dune grassland (grey dune)	1	R1F	Mediterranean annual-rich dry grassland	1	S51	Mediterranean maquis and arborescent matorral	1				T	Forest	2	N	Coastal sand and cliff habitats	1	R	Grasslands	1	S	Heathlands, scrub and tundra	1
Lupinus hispanicus	Fabaceae	symbiosis with Rhizobia	0	27	R1R	Mediterranean to Atlantic open, dry, acid and neutral grassland	14	R1D	Mediterranean closely grazed dry grassland	1	R1N	Open Iberian supramediterranean dry acid and neutral grassland	1	R22	Low and medium altitude hay meadow	1	R24	Iberian summer pasture (vallicar)	1	R	Grasslands	19	S	Heathlands, scrub and tundra	7	T	Forest	1
Lupinus luteus	Fabaceae	symbiosis with Rhizobia	0	15	R1R	Mediterranean to Atlantic open, dry, acid and neutral grassland	6	R1P	Oceanic to subcontinental inland sand grassland on dry acid and neutral soils	3	R1Q	Inland sanddrift and dune with siliceous grassland	3	R1A	Semi-dry perennial calcareous grassland (meadow steppe)	1				R	Grasslands	14	S	Heathlands, scrub and tundra	1
Lupinus micranthus	Fabaceae	symbiosis with Rhizobia	0	82	R1R	Mediterranean to Atlantic open, dry, acid and neutral grassland	20	S51	Mediterranean maquis and arborescent matorral	6	R1D	Mediterranean closely grazed dry grassland	4	N16	Mediterranean and Macaronesian coastal dune grassland (grey dune)	2	T19	Temperate and submediterranean thermophilous deciduous forest	2	R	Grasslands	53	S	Heathlands, scrub and tundra	22	T	Forest	5	N	Coastal sand and cliff habitats	2
Lupinus nootkatensis	Fabaceae	symbiosis with Rhizobia	0	1																R	Grasslands	1
Lupinus perennis	Fabaceae	symbiosis with Rhizobia	0	1	R55	Lowland moist or wet tall-herb and fern fringe	1													R	Grasslands	1
Lupinus pilosus	Fabaceae	symbiosis with Rhizobia	0	4	N16	Mediterranean and Macaronesian coastal dune grassland (grey dune)	1	R1D	Mediterranean closely grazed dry grassland	1	T19	Temperate and submediterranean thermophilous deciduous forest	1	T21	Mediterranean evergreen Quercus forest	1				T	Forest	2	N	Coastal sand and cliff habitats	1	R	Grasslands	1
Lupinus polyphyllus	Fabaceae	symbiosis with Rhizobia	0	318	R22	Low and medium altitude hay meadow	146	T35	Temperate continental Pinus sylvestris forest	16	R35	Moist or wet mesotrophic to eutrophic hay meadow	15	T3G	Pinus sylvestris light taiga	9	R1A	Semi-dry perennial calcareous grassland (meadow steppe)	7	R	Grasslands	247	T	Forest	57	S	Heathlands, scrub and tundra	12	N	Coastal sand and cliff habitats	1	Q	Wetlands	1
Medicago arabica	Fabaceae	symbiosis with Rhizobia	1	665	R22	Low and medium altitude hay meadow	198	R21	Mesic permanent pasture of lowlands and mountains	45	R36	Moist or wet mesotrophic to eutrophic pasture	15	T14	Mediterranean and Macaronesian riparian forest	13	T19	Temperate and submediterranean thermophilous deciduous forest	13	R	Grasslands	547	T	Forest	70	S	Heathlands, scrub and tundra	37	N	Coastal sand and cliff habitats	8	Q	Wetlands	2
Medicago arborea	Fabaceae	symbiosis with Rhizobia	1	25	T3A	Mediterranean lowland to submontane Pinus forest	9	N32	Mediterranean and Black Sea rocky sea cliff and shore	3	T21	Mediterranean evergreen Quercus forest	2	T24	Olea europaea-Ceratonia siliqua forest	2	S66	Mediterranean halo-nitrophilous scrub	1	T	Forest	16	S	Heathlands, scrub and tundra	6	N	Coastal sand and cliff habitats	3
Medicago carstiensis	Fabaceae	symbiosis with Rhizobia	1	23	T19	Temperate and submediterranean thermophilous deciduous forest	9	R1A	Semi-dry perennial calcareous grassland (meadow steppe)	4	S32	Temperate Rubus scrub	2	R55	Lowland moist or wet tall-herb and fern fringe	1	T1B	Acidophilous Quercus forest	1	T	Forest	13	R	Grasslands	8	S	Heathlands, scrub and tundra	2
Medicago constricta	Fabaceae	symbiosis with Rhizobia	1	5	T21	Mediterranean evergreen Quercus forest	3	R31	Mediterranean tall humid inland grassland	1										T	Forest	3	R	Grasslands	2
Medicago coronata	Fabaceae	symbiosis with Rhizobia	1	276	S63	Eastern garrigue	41	S72	Eastern Mediterranean spiny heath (phrygana)	29	R1F	Mediterranean annual-rich dry grassland	25	T3A	Mediterranean lowland to submontane Pinus forest	24	T24	Olea europaea-Ceratonia siliqua forest	20	S	Heathlands, scrub and tundra	134	R	Grasslands	82	T	Forest	59	N	Coastal sand and cliff habitats	1
Medicago cretacea	Fabaceae	symbiosis with Rhizobia	1	3	R1B	Continental dry grassland (true steppe)	1													R	Grasslands	3
Medicago disciformis	Fabaceae	symbiosis with Rhizobia	1	109	R1F	Mediterranean annual-rich dry grassland	11	R1D	Mediterranean closely grazed dry grassland	8	S54	Thermomediterranean arid scrub	8	S63	Eastern garrigue	7	R1E	Mediterranean tall perennial dry grassland	6	R	Grasslands	54	S	Heathlands, scrub and tundra	38	T	Forest	15	N	Coastal sand and cliff habitats	2
Medicago doliata	Fabaceae	symbiosis with Rhizobia	1	22	R1F	Mediterranean annual-rich dry grassland	13	R1D	Mediterranean closely grazed dry grassland	3	T21	Mediterranean evergreen Quercus forest	2	R14	Perennial rocky grassland of the Italian Peninsula	1	T19	Temperate and submediterranean thermophilous deciduous forest	1	R	Grasslands	18	T	Forest	4
Medicago falcata	Fabaceae	symbiosis with Rhizobia	1	13550	R1A	Semi-dry perennial calcareous grassland (meadow steppe)	5375	R1B	Continental dry grassland (true steppe)	3241	R22	Low and medium altitude hay meadow	1382	R16	Perennial rocky grassland of Central and South-Eastern Europe	477	T19	Temperate and submediterranean thermophilous deciduous forest	208	R	Grasslands	12465	T	Forest	453	S	Heathlands, scrub and tundra	432	N	Coastal sand and cliff habitats	136	U	Inland sparsely vegetated habitats	57
Medicago glomerata	Fabaceae	symbiosis with Rhizobia	1	5	T19	Temperate and submediterranean thermophilous deciduous forest	2													R	Grasslands	3	T	Forest	2
Medicago intertexta	Fabaceae	symbiosis with Rhizobia	1	19	R1E	Mediterranean tall perennial dry grassland	5	R1D	Mediterranean closely grazed dry grassland	3	MA252	Mediterranean upper-mid saltmarsh and saline and brackish reed rush and sedge bed	1	N32	Mediterranean and Black Sea rocky sea cliff and shore	1	R31	Mediterranean tall humid inland grassland	1	R	Grasslands	11	S	Heathlands, scrub and tundra	5	M	Coastal saltmarshes	1	N	Coastal sand and cliff habitats	1	T	Forest	1
Medicago littoralis	Fabaceae	symbiosis with Rhizobia	1	1521	N16	Mediterranean and Macaronesian coastal dune grassland (grey dune)	655	N14	Mediterranean, Macaronesian and Black Sea shifting coastal dune	130	N15	Atlantic and Baltic coastal dune grassland (grey dune)	102	R1F	Mediterranean annual-rich dry grassland	92	R1E	Mediterranean tall perennial dry grassland	34	N	Coastal sand and cliff habitats	1041	R	Grasslands	342	S	Heathlands, scrub and tundra	85	T	Forest	32	M	Coastal saltmarshes	21
Medicago lupulina	Fabaceae	symbiosis with Rhizobia	1	23418	R22	Low and medium altitude hay meadow	7152	R1A	Semi-dry perennial calcareous grassland (meadow steppe)	5510	R21	Mesic permanent pasture of lowlands and mountains	1244	R1B	Continental dry grassland (true steppe)	666	R36	Moist or wet mesotrophic to eutrophic pasture	342	R	Grasslands	21585	T	Forest	1034	S	Heathlands, scrub and tundra	570	N	Coastal sand and cliff habitats	97	Q	Wetlands	49
Medicago marina	Fabaceae	symbiosis with Rhizobia	1	1569	N14	Mediterranean, Macaronesian and Black Sea shifting coastal dune	734	N16	Mediterranean and Macaronesian coastal dune grassland (grey dune)	575	N12	Mediterranean and Black Sea sand beach	69	N13	Atlantic and Baltic shifting coastal dune	45	N15	Atlantic and Baltic coastal dune grassland (grey dune)	37	N	Coastal sand and cliff habitats	1512	S	Heathlands, scrub and tundra	34	R	Grasslands	9	M	Coastal saltmarshes	7	T	Forest	7
Medicago medicaginoides	Fabaceae	symbiosis with Rhizobia	1	42	R16	Perennial rocky grassland of Central and South-Eastern Europe	11	R1A	Semi-dry perennial calcareous grassland (meadow steppe)	3	R45	Alpine and subalpine calcareous grassland of the Balkans and Apennines	3	R1B	Continental dry grassland (true steppe)	2	S75	Eastern Mediterranean mountain hedgehog-heath	1	R	Grasslands	41	S	Heathlands, scrub and tundra	1
Medicago minima	Fabaceae	symbiosis with Rhizobia	1	5272	R1B	Continental dry grassland (true steppe)	783	R1A	Semi-dry perennial calcareous grassland (meadow steppe)	632	R13	Cryptogam- and annual-dominated vegetation on calcareous and ultramafic rock outcrops	392	R1F	Mediterranean annual-rich dry grassland	336	R1P	Oceanic to subcontinental inland sand grassland on dry acid and neutral soils	211	R	Grasslands	4716	S	Heathlands, scrub and tundra	254	T	Forest	191	N	Coastal sand and cliff habitats	91	U	Inland sparsely vegetated habitats	11
Medicago monspeliaca	Fabaceae	symbiosis with Rhizobia	1	728	R1B	Continental dry grassland (true steppe)	87	R1F	Mediterranean annual-rich dry grassland	66	R13	Cryptogam- and annual-dominated vegetation on calcareous and ultramafic rock outcrops	52	R1D	Mediterranean closely grazed dry grassland	29	R1E	Mediterranean tall perennial dry grassland	27	R	Grasslands	577	S	Heathlands, scrub and tundra	119	T	Forest	25	N	Coastal sand and cliff habitats	6	M	Coastal saltmarshes	1
Medicago murex	Fabaceae	symbiosis with Rhizobia	1	48	S72	Eastern Mediterranean spiny heath (phrygana)	7	R1R	Mediterranean to Atlantic open, dry, acid and neutral grassland	5	N16	Mediterranean and Macaronesian coastal dune grassland (grey dune)	3	R1E	Mediterranean tall perennial dry grassland	3	R31	Mediterranean tall humid inland grassland	3	R	Grasslands	23	S	Heathlands, scrub and tundra	14	N	Coastal sand and cliff habitats	5	T	Forest	4	M	Coastal saltmarshes	1
Medicago orbicularis	Fabaceae	symbiosis with Rhizobia	1	306	R1A	Semi-dry perennial calcareous grassland (meadow steppe)	39	R1E	Mediterranean tall perennial dry grassland	23	R1F	Mediterranean annual-rich dry grassland	19	S63	Eastern garrigue	14	S72	Eastern Mediterranean spiny heath (phrygana)	13	R	Grasslands	196	S	Heathlands, scrub and tundra	56	T	Forest	52	N	Coastal sand and cliff habitats	2
Medicago pironae	Fabaceae	symbiosis with Rhizobia	1	3	T19	Temperate and submediterranean thermophilous deciduous forest	2													T	Forest	3
Medicago polyceratia	Fabaceae	symbiosis with Rhizobia	1	41	R1F	Mediterranean annual-rich dry grassland	16	R1E	Mediterranean tall perennial dry grassland	12	S66	Mediterranean halo-nitrophilous scrub	2	R1D	Mediterranean closely grazed dry grassland	1	R1H	Iberian oromediterranean basiphilous dry grassland	1	R	Grasslands	38	S	Heathlands, scrub and tundra	3
Medicago polymorpha aggr.	Fabaceae	symbiosis with Rhizobia	1	610	R1E	Mediterranean tall perennial dry grassland	44	R1D	Mediterranean closely grazed dry grassland	35	R1F	Mediterranean annual-rich dry grassland	29	R1R	Mediterranean to Atlantic open, dry, acid and neutral grassland	29	S63	Eastern garrigue	29	R	Grasslands	393	S	Heathlands, scrub and tundra	106	T	Forest	90	N	Coastal sand and cliff habitats	18	M	Coastal saltmarshes	2
Medicago praecox	Fabaceae	symbiosis with Rhizobia	1	43	R1R	Mediterranean to Atlantic open, dry, acid and neutral grassland	8	R1D	Mediterranean closely grazed dry grassland	6	S51	Mediterranean maquis and arborescent matorral	3	R1B	Continental dry grassland (true steppe)	2	N14	Mediterranean, Macaronesian and Black Sea shifting coastal dune	1	R	Grasslands	34	S	Heathlands, scrub and tundra	6	N	Coastal sand and cliff habitats	2	T	Forest	1
Medicago prostrata	Fabaceae	symbiosis with Rhizobia	1	414	R16	Perennial rocky grassland of Central and South-Eastern Europe	85	R19	Dry steppic submediterranean pasture of the Amphi-Adriatic region	74	R1A	Semi-dry perennial calcareous grassland (meadow steppe)	55	R1B	Continental dry grassland (true steppe)	46	T19	Temperate and submediterranean thermophilous deciduous forest	20	R	Grasslands	356	S	Heathlands, scrub and tundra	33	T	Forest	22	U	Inland sparsely vegetated habitats	3
Medicago rhodopea	Fabaceae	symbiosis with Rhizobia	1	39	R16	Perennial rocky grassland of Central and South-Eastern Europe	4	R1B	Continental dry grassland (true steppe)	3	R19	Dry steppic submediterranean pasture of the Amphi-Adriatic region	1	R1D	Mediterranean closely grazed dry grassland	1				R	Grasslands	39
Medicago rigidula	Fabaceae	symbiosis with Rhizobia	1	781	R1A	Semi-dry perennial calcareous grassland (meadow steppe)	65	R1B	Continental dry grassland (true steppe)	62	R1F	Mediterranean annual-rich dry grassland	41	R13	Cryptogam- and annual-dominated vegetation on calcareous and ultramafic rock outcrops	40	R1D	Mediterranean closely grazed dry grassland	27	R	Grasslands	721	S	Heathlands, scrub and tundra	46	T	Forest	13	N	Coastal sand and cliff habitats	1
Medicago rugosa	Fabaceae	symbiosis with Rhizobia	1	14	S54	Thermomediterranean arid scrub	4	R1F	Mediterranean annual-rich dry grassland	3	S63	Eastern garrigue	2	S72	Eastern Mediterranean spiny heath (phrygana)	1				S	Heathlands, scrub and tundra	10	R	Grasslands	3	T	Forest	1
Medicago rupestris	Fabaceae	symbiosis with Rhizobia	1	9	R1B	Continental dry grassland (true steppe)	4	R11	Pannonian and Pontic sandy steppe	1										R	Grasslands	9
Medicago sativa	Fabaceae	symbiosis with Rhizobia	1	2394	R22	Low and medium altitude hay meadow	812	R1A	Semi-dry perennial calcareous grassland (meadow steppe)	437	R21	Mesic permanent pasture of lowlands and mountains	86	R1B	Continental dry grassland (true steppe)	36	R36	Moist or wet mesotrophic to eutrophic pasture	34	R	Grasslands	2172	T	Forest	116	S	Heathlands, scrub and tundra	85	N	Coastal sand and cliff habitats	7	U	Inland sparsely vegetated habitats	6
Medicago saxatilis	Fabaceae	symbiosis with Rhizobia	1	1																R	Grasslands	1
Medicago scutellata	Fabaceae	symbiosis with Rhizobia	1	8	N16	Mediterranean and Macaronesian coastal dune grassland (grey dune)	2	MA252	Mediterranean upper-mid saltmarsh and saline and brackish reed rush and sedge bed	1	R19	Dry steppic submediterranean pasture of the Amphi-Adriatic region	1	R1E	Mediterranean tall perennial dry grassland	1	R31	Mediterranean tall humid inland grassland	1	R	Grasslands	3	N	Coastal sand and cliff habitats	2	M	Coastal saltmarshes	1	S	Heathlands, scrub and tundra	1	T	Forest	1
Medicago strasseri	Fabaceae	symbiosis with Rhizobia	1	1	R1E	Mediterranean tall perennial dry grassland	1													R	Grasslands	1
Medicago suffruticosa	Fabaceae	symbiosis with Rhizobia	1	489	R1A	Semi-dry perennial calcareous grassland (meadow steppe)	130	R43	Temperate acidophilous alpine grassland	47	R21	Mesic permanent pasture of lowlands and mountains	43	R1H	Iberian oromediterranean basiphilous dry grassland	22	R18	Perennial rocky calcareous grassland of subatlantic-submediterranean Europe	19	R	Grasslands	412	T	Forest	46	S	Heathlands, scrub and tundra	31
Medicago tornata	Fabaceae	symbiosis with Rhizobia	1	19	N16	Mediterranean and Macaronesian coastal dune grassland (grey dune)	9	N15	Atlantic and Baltic coastal dune grassland (grey dune)	4	R1E	Mediterranean tall perennial dry grassland	3	T3A	Mediterranean lowland to submontane Pinus forest	1				N	Coastal sand and cliff habitats	15	R	Grasslands	3	T	Forest	1
Medicago truncatula	Fabaceae	symbiosis with Rhizobia	1	227	R1E	Mediterranean tall perennial dry grassland	46	R1F	Mediterranean annual-rich dry grassland	28	R1D	Mediterranean closely grazed dry grassland	10	R1R	Mediterranean to Atlantic open, dry, acid and neutral grassland	9	S72	Eastern Mediterranean spiny heath (phrygana)	7	R	Grasslands	157	S	Heathlands, scrub and tundra	39	T	Forest	20	N	Coastal sand and cliff habitats	5	Q	Wetlands	5
Medicago x varia	Fabaceae	symbiosis with Rhizobia	1	560	R22	Low and medium altitude hay meadow	284	R1A	Semi-dry perennial calcareous grassland (meadow steppe)	139	R1B	Continental dry grassland (true steppe)	13	R1P	Oceanic to subcontinental inland sand grassland on dry acid and neutral soils	9	R21	Mesic permanent pasture of lowlands and mountains	6	R	Grasslands	540	S	Heathlands, scrub and tundra	15	T	Forest	3	N	Coastal sand and cliff habitats	1	U	Inland sparsely vegetated habitats	1
Melilotus albus	Fabaceae	symbiosis with Rhizobia	1	1720	R22	Low and medium altitude hay meadow	187	R1A	Semi-dry perennial calcareous grassland (meadow steppe)	184	R55	Lowland moist or wet tall-herb and fern fringe	171	S91	Temperate riparian scrub	79	R1B	Continental dry grassland (true steppe)	77	R	Grasslands	1205	S	Heathlands, scrub and tundra	190	T	Forest	127	N	Coastal sand and cliff habitats	121	M	Coastal saltmarshes	50
Melilotus altissimus	Fabaceae	symbiosis with Rhizobia	1	255	R22	Low and medium altitude hay meadow	46	R1A	Semi-dry perennial calcareous grassland (meadow steppe)	33	R55	Lowland moist or wet tall-herb and fern fringe	14	S35	Temperate and submediterranean thorn scrub	13	S32	Temperate Rubus scrub	11	R	Grasslands	199	S	Heathlands, scrub and tundra	37	T	Forest	9	Q	Wetlands	6	M	Coastal saltmarshes	3
Melilotus dentatus	Fabaceae	symbiosis with Rhizobia	1	112	R63	Temperate inland salt marsh	37	R36	Moist or wet mesotrophic to eutrophic pasture	23	Q54	Inland saline or brackish helophyte bed	12	Q52	Small-helophyte bed	2	R1B	Continental dry grassland (true steppe)	2	R	Grasslands	98	Q	Wetlands	14
Melilotus elegans	Fabaceae	symbiosis with Rhizobia	1	23	R1E	Mediterranean tall perennial dry grassland	4	N32	Mediterranean and Black Sea rocky sea cliff and shore	2	S53	Spartium junceum scrub	2	T19	Temperate and submediterranean thermophilous deciduous forest	2	N16	Mediterranean and Macaronesian coastal dune grassland (grey dune)	1	R	Grasslands	9	S	Heathlands, scrub and tundra	5	T	Forest	4	N	Coastal sand and cliff habitats	3	M	Coastal saltmarshes	1
Melilotus indicus	Fabaceae	symbiosis with Rhizobia	1	116	R31	Mediterranean tall humid inland grassland	15	MA251	Mediterranean upper saltmarsh	6	MA253	Mediterranean mid-low saltmarsh	5	N16	Mediterranean and Macaronesian coastal dune grassland (grey dune)	5	R1E	Mediterranean tall perennial dry grassland	5	R	Grasslands	67	S	Heathlands, scrub and tundra	18	M	Coastal saltmarshes	12	T	Forest	10	N	Coastal sand and cliff habitats	8
Melilotus infestus	Fabaceae	symbiosis with Rhizobia	1	2	R1E	Mediterranean tall perennial dry grassland	2													R	Grasslands	2
Melilotus italicus	Fabaceae	symbiosis with Rhizobia	1	20	R1E	Mediterranean tall perennial dry grassland	4	S54	Thermomediterranean arid scrub	3	MA223	Atlantic upper-mid saltmarsh and saline and brackish reed, rush and sedge bed	1	N1J	Mediterranean and Black Sea moist and wet dune slack	1	T3A	Mediterranean lowland to submontane Pinus forest	1	S	Heathlands, scrub and tundra	10	R	Grasslands	7	M	Coastal saltmarshes	1	N	Coastal sand and cliff habitats	1	T	Forest	1
Melilotus messanensis	Fabaceae	symbiosis with Rhizobia	1	13	MA251	Mediterranean upper saltmarsh	5	MA252	Mediterranean upper-mid saltmarsh and saline and brackish reed rush and sedge bed	3	MA253	Mediterranean mid-low saltmarsh	1	R1E	Mediterranean tall perennial dry grassland	1				M	Coastal saltmarshes	9	S	Heathlands, scrub and tundra	2	R	Grasslands	1	T	Forest	1
Melilotus neapolitanus	Fabaceae	symbiosis with Rhizobia	1	194	R1E	Mediterranean tall perennial dry grassland	22	R1F	Mediterranean annual-rich dry grassland	15	R19	Dry steppic submediterranean pasture of the Amphi-Adriatic region	10	R1A	Semi-dry perennial calcareous grassland (meadow steppe)	9	R14	Perennial rocky grassland of the Italian Peninsula	7	R	Grasslands	128	S	Heathlands, scrub and tundra	41	T	Forest	19	N	Coastal sand and cliff habitats	6
Melilotus officinalis	Fabaceae	symbiosis with Rhizobia	1	1943	R1A	Semi-dry perennial calcareous grassland (meadow steppe)	535	R1B	Continental dry grassland (true steppe)	286	R22	Low and medium altitude hay meadow	208	R55	Lowland moist or wet tall-herb and fern fringe	60	S35	Temperate and submediterranean thorn scrub	40	R	Grasslands	1612	S	Heathlands, scrub and tundra	145	T	Forest	101	U	Inland sparsely vegetated habitats	41	N	Coastal sand and cliff habitats	33
Melilotus sulcatus	Fabaceae	symbiosis with Rhizobia	1	265	R1E	Mediterranean tall perennial dry grassland	54	R1F	Mediterranean annual-rich dry grassland	13	R1A	Semi-dry perennial calcareous grassland (meadow steppe)	11	R36	Moist or wet mesotrophic to eutrophic pasture	10	MA252	Mediterranean upper-mid saltmarsh and saline and brackish reed rush and sedge bed	9	R	Grasslands	185	S	Heathlands, scrub and tundra	43	M	Coastal saltmarshes	16	N	Coastal sand and cliff habitats	9	T	Forest	8
Morella faya	Myricaceae	symbiosis with Frankia	0	2	T14	Mediterranean and Macaronesian riparian forest	2													T	Forest	2
Myrica gale	Myricaceae	symbiosis with Frankia	0	2322	S92	Salix fen scrub	557	Q24	Intermediate fen and soft-water spring mire	251	T16	Broadleaved mire forest on acid peat	164	Q21	Oceanic valley mire	136	R37	Temperate and boreal moist or wet oligotrophic grassland	86	Q	Wetlands	1015	S	Heathlands, scrub and tundra	704	T	Forest	292	R	Grasslands	237	N	Coastal sand and cliff habitats	72
Onobrychis aequidentata	Fabaceae	symbiosis with Rhizobia	1	98	R1F	Mediterranean annual-rich dry grassland	21	S72	Eastern Mediterranean spiny heath (phrygana)	9	R19	Dry steppic submediterranean pasture of the Amphi-Adriatic region	7	S63	Eastern garrigue	7	T3A	Mediterranean lowland to submontane Pinus forest	5	R	Grasslands	58	S	Heathlands, scrub and tundra	29	T	Forest	8	N	Coastal sand and cliff habitats	3
Onobrychis alba	Fabaceae	symbiosis with Rhizobia	1	395	R45	Alpine and subalpine calcareous grassland of the Balkans and Apennines	39	R1A	Semi-dry perennial calcareous grassland (meadow steppe)	37	R16	Perennial rocky grassland of Central and South-Eastern Europe	34	R1B	Continental dry grassland (true steppe)	34	R19	Dry steppic submediterranean pasture of the Amphi-Adriatic region	29	R	Grasslands	339	S	Heathlands, scrub and tundra	28	T	Forest	27	N	Coastal sand and cliff habitats	1
Onobrychis arenaria	Fabaceae	symbiosis with Rhizobia	1	1371	R1A	Semi-dry perennial calcareous grassland (meadow steppe)	713	R1B	Continental dry grassland (true steppe)	289	R22	Low and medium altitude hay meadow	64	R16	Perennial rocky grassland of Central and South-Eastern Europe	57	R11	Pannonian and Pontic sandy steppe	10	R	Grasslands	1314	T	Forest	31	S	Heathlands, scrub and tundra	17	U	Inland sparsely vegetated habitats	8	N	Coastal sand and cliff habitats	1
Onobrychis caput-galli	Fabaceae	symbiosis with Rhizobia	1	321	R1F	Mediterranean annual-rich dry grassland	40	S63	Eastern garrigue	22	S72	Eastern Mediterranean spiny heath (phrygana)	18	T3A	Mediterranean lowland to submontane Pinus forest	15	R1A	Semi-dry perennial calcareous grassland (meadow steppe)	12	R	Grasslands	205	S	Heathlands, scrub and tundra	84	T	Forest	24	N	Coastal sand and cliff habitats	8
Onobrychis conferta	Fabaceae	symbiosis with Rhizobia	1	422	R1A	Semi-dry perennial calcareous grassland (meadow steppe)	132	R18	Perennial rocky calcareous grassland of subatlantic-submediterranean Europe	51	R1H	Iberian oromediterranean basiphilous dry grassland	28	R22	Low and medium altitude hay meadow	27	S61	Western basiphilous garrigue	22	R	Grasslands	293	S	Heathlands, scrub and tundra	106	T	Forest	22	N	Coastal sand and cliff habitats	1
Onobrychis degenii	Fabaceae	symbiosis with Rhizobia	1	9																R	Grasslands	9
Onobrychis ebenoides	Fabaceae	symbiosis with Rhizobia	1	10	T3D	Mediterranean Cupressaceae forest	5	R45	Alpine and subalpine calcareous grassland of the Balkans and Apennines	1	T21	Mediterranean evergreen Quercus forest	1							T	Forest	7	R	Grasslands	3
Onobrychis gracilis	Fabaceae	symbiosis with Rhizobia	1	109	R1B	Continental dry grassland (true steppe)	41	S34	Balkan-Anatolian submontane genistoid scrub	21	R1A	Semi-dry perennial calcareous grassland (meadow steppe)	11	R16	Perennial rocky grassland of Central and South-Eastern Europe	4	T19	Temperate and submediterranean thermophilous deciduous forest	3	R	Grasslands	80	S	Heathlands, scrub and tundra	25	T	Forest	4
Onobrychis humilis	Fabaceae	symbiosis with Rhizobia	1	45	S61	Western basiphilous garrigue	10	R1D	Mediterranean closely grazed dry grassland	6	R18	Perennial rocky calcareous grassland of subatlantic-submediterranean Europe	3	R1F	Mediterranean annual-rich dry grassland	2	T3A	Mediterranean lowland to submontane Pinus forest	2	R	Grasslands	18	S	Heathlands, scrub and tundra	18	T	Forest	8	U	Inland sparsely vegetated habitats	1
Onobrychis hypargyrea	Fabaceae	symbiosis with Rhizobia	1	2	R1A	Semi-dry perennial calcareous grassland (meadow steppe)	1													R	Grasslands	2
Onobrychis inermis	Fabaceae	symbiosis with Rhizobia	1	15	R1A	Semi-dry perennial calcareous grassland (meadow steppe)	5	R1B	Continental dry grassland (true steppe)	3	R16	Perennial rocky grassland of Central and South-Eastern Europe	2	R1R	Mediterranean to Atlantic open, dry, acid and neutral grassland	1	R22	Low and medium altitude hay meadow	1	R	Grasslands	14	S	Heathlands, scrub and tundra	1
Onobrychis jailae	Fabaceae	symbiosis with Rhizobia	1	14	R1A	Semi-dry perennial calcareous grassland (meadow steppe)	6													R	Grasslands	14
Onobrychis montana	Fabaceae	symbiosis with Rhizobia	1	1161	R1A	Semi-dry perennial calcareous grassland (meadow steppe)	266	R44	Arctic-alpine calcareous grassland	203	R23	Mountain hay meadow	109	R43	Temperate acidophilous alpine grassland	40	R22	Low and medium altitude hay meadow	34	R	Grasslands	1040	S	Heathlands, scrub and tundra	64	T	Forest	47	U	Inland sparsely vegetated habitats	10
Onobrychis pindicola	Fabaceae	symbiosis with Rhizobia	1	26	S26	Subalpine Pinus mugo scrub	2	R43	Temperate acidophilous alpine grassland	1	R45	Alpine and subalpine calcareous grassland of the Balkans and Apennines	1	T36	Temperate and submediterranean montane Pinus sylvestris-Pinus nigra forest	1				R	Grasslands	23	S	Heathlands, scrub and tundra	2	T	Forest	1
Onobrychis pyrenaica	Fabaceae	symbiosis with Rhizobia	1	16	R1H	Iberian oromediterranean basiphilous dry grassland	13	S73	Western Mediterranean mountain hedgehog-heath	1										R	Grasslands	14	S	Heathlands, scrub and tundra	2
Onobrychis reuteri	Fabaceae	symbiosis with Rhizobia	1	30	R1H	Iberian oromediterranean basiphilous dry grassland	12	R18	Perennial rocky calcareous grassland of subatlantic-submediterranean Europe	5	R1A	Semi-dry perennial calcareous grassland (meadow steppe)	5	R22	Low and medium altitude hay meadow	4	R21	Mesic permanent pasture of lowlands and mountains	1	R	Grasslands	28	S	Heathlands, scrub and tundra	1	T	Forest	1
Onobrychis saxatilis	Fabaceae	symbiosis with Rhizobia	1	152	R18	Perennial rocky calcareous grassland of subatlantic-submediterranean Europe	31	S61	Western basiphilous garrigue	18	T3A	Mediterranean lowland to submontane Pinus forest	15	T19	Temperate and submediterranean thermophilous deciduous forest	6	R1A	Semi-dry perennial calcareous grassland (meadow steppe)	5	R	Grasslands	53	S	Heathlands, scrub and tundra	53	T	Forest	46
Onobrychis stenorhiza	Fabaceae	symbiosis with Rhizobia	1	10	S61	Western basiphilous garrigue	6	T3A	Mediterranean lowland to submontane Pinus forest	1										S	Heathlands, scrub and tundra	8	T	Forest	2
Onobrychis supina	Fabaceae	symbiosis with Rhizobia	1	1268	R1A	Semi-dry perennial calcareous grassland (meadow steppe)	262	T3A	Mediterranean lowland to submontane Pinus forest	262	R18	Perennial rocky calcareous grassland of subatlantic-submediterranean Europe	260	R22	Low and medium altitude hay meadow	50	S61	Western basiphilous garrigue	38	R	Grasslands	706	T	Forest	398	S	Heathlands, scrub and tundra	163	U	Inland sparsely vegetated habitats	1
Onobrychis viciifolia	Fabaceae	symbiosis with Rhizobia	1	3296	R1A	Semi-dry perennial calcareous grassland (meadow steppe)	1856	R22	Low and medium altitude hay meadow	709	R1B	Continental dry grassland (true steppe)	216	R16	Perennial rocky grassland of Central and South-Eastern Europe	34	R14	Perennial rocky grassland of the Italian Peninsula	26	R	Grasslands	3142	S	Heathlands, scrub and tundra	75	T	Forest	73	U	Inland sparsely vegetated habitats	6
Ononis adenotricha	Fabaceae	symbiosis with Rhizobia	1	8	R1A	Semi-dry perennial calcareous grassland (meadow steppe)	3	R16	Perennial rocky grassland of Central and South-Eastern Europe	2	T36	Temperate and submediterranean montane Pinus sylvestris-Pinus nigra forest	1							R	Grasslands	7	T	Forest	1
Ononis alopecuroides	Fabaceae	symbiosis with Rhizobia	1	9	R1E	Mediterranean tall perennial dry grassland	5	T3A	Mediterranean lowland to submontane Pinus forest	2										R	Grasslands	6	T	Forest	2	S	Heathlands, scrub and tundra	1
Ononis aragonensis	Fabaceae	symbiosis with Rhizobia	1	130	T37	Mediterranean montane Pinus sylvestris-Pinus nigra forest	32	T1F	Ravine forest	11	T19	Temperate and submediterranean thermophilous deciduous forest	10	S52	Submediterranean pseudomaquis	7	S35	Temperate and submediterranean thorn scrub	6	T	Forest	71	S	Heathlands, scrub and tundra	42	R	Grasslands	15	U	Inland sparsely vegetated habitats	2
Ononis biflora	Fabaceae	symbiosis with Rhizobia	1	1	R1E	Mediterranean tall perennial dry grassland	1													R	Grasslands	1
Ononis cephalotes	Fabaceae	symbiosis with Rhizobia	1	5	R1E	Mediterranean tall perennial dry grassland	3													R	Grasslands	5
Ononis cintrana	Fabaceae	symbiosis with Rhizobia	1	1																R	Grasslands	1
Ononis cristata	Fabaceae	symbiosis with Rhizobia	1	652	R1A	Semi-dry perennial calcareous grassland (meadow steppe)	152	R18	Perennial rocky calcareous grassland of subatlantic-submediterranean Europe	103	R1H	Iberian oromediterranean basiphilous dry grassland	58	R44	Arctic-alpine calcareous grassland	27	T34	Temperate subalpine Larix, Pinus cembra and Pinus uncinata forest	14	R	Grasslands	514	S	Heathlands, scrub and tundra	83	T	Forest	54	U	Inland sparsely vegetated habitats	1
Ononis diffusa	Fabaceae	symbiosis with Rhizobia	1	101	N16	Mediterranean and Macaronesian coastal dune grassland (grey dune)	69	S51	Mediterranean maquis and arborescent matorral	5	N15	Atlantic and Baltic coastal dune grassland (grey dune)	3	R1E	Mediterranean tall perennial dry grassland	3	R1F	Mediterranean annual-rich dry grassland	3	N	Coastal sand and cliff habitats	75	R	Grasslands	13	S	Heathlands, scrub and tundra	10	T	Forest	3
Ononis filicaulis	Fabaceae	symbiosis with Rhizobia	1	2																R	Grasslands	2
Ononis fruticosa	Fabaceae	symbiosis with Rhizobia	1	158	S61	Western basiphilous garrigue	48	R18	Perennial rocky calcareous grassland of subatlantic-submediterranean Europe	12	T36	Temperate and submediterranean montane Pinus sylvestris-Pinus nigra forest	6	S52	Submediterranean pseudomaquis	5	T21	Mediterranean evergreen Quercus forest	5	S	Heathlands, scrub and tundra	87	T	Forest	48	R	Grasslands	22	U	Inland sparsely vegetated habitats	1
Ononis hirta	Fabaceae	symbiosis with Rhizobia	1	2	R1P	Oceanic to subcontinental inland sand grassland on dry acid and neutral soils	1													R	Grasslands	2
Ononis laxiflora	Fabaceae	symbiosis with Rhizobia	1	3	R13	Cryptogam- and annual-dominated vegetation on calcareous and ultramafic rock outcrops	2	R1F	Mediterranean annual-rich dry grassland	1										R	Grasslands	3
Ononis masquilierii	Fabaceae	symbiosis with Rhizobia	1	44	R1A	Semi-dry perennial calcareous grassland (meadow steppe)	25	R22	Low and medium altitude hay meadow	1	S31	Lowland to montane temperate and submediterranean Juniperus scrub	1	S53	Spartium junceum scrub	1				R	Grasslands	41	S	Heathlands, scrub and tundra	2	T	Forest	1
Ononis minutissima	Fabaceae	symbiosis with Rhizobia	1	1960	T3A	Mediterranean lowland to submontane Pinus forest	436	R18	Perennial rocky calcareous grassland of subatlantic-submediterranean Europe	193	S61	Western basiphilous garrigue	188	T21	Mediterranean evergreen Quercus forest	154	R1E	Mediterranean tall perennial dry grassland	59	T	Forest	929	S	Heathlands, scrub and tundra	638	R	Grasslands	392	U	Inland sparsely vegetated habitats	1
Ononis mitissima	Fabaceae	symbiosis with Rhizobia	1	36	R1E	Mediterranean tall perennial dry grassland	7	R1F	Mediterranean annual-rich dry grassland	2	T3A	Mediterranean lowland to submontane Pinus forest	2	R1A	Semi-dry perennial calcareous grassland (meadow steppe)	1	R1R	Mediterranean to Atlantic open, dry, acid and neutral grassland	1	R	Grasslands	25	S	Heathlands, scrub and tundra	6	T	Forest	4	Q	Wetlands	1
Ononis monspeliensis	Fabaceae	symbiosis with Rhizobia	1	1	T3A	Mediterranean lowland to submontane Pinus forest	1													T	Forest	1
Ononis natrix	Fabaceae	symbiosis with Rhizobia	1	1108	R1A	Semi-dry perennial calcareous grassland (meadow steppe)	245	N16	Mediterranean and Macaronesian coastal dune grassland (grey dune)	127	R18	Perennial rocky calcareous grassland of subatlantic-submediterranean Europe	95	N14	Mediterranean, Macaronesian and Black Sea shifting coastal dune	43	T3A	Mediterranean lowland to submontane Pinus forest	37	R	Grasslands	543	N	Coastal sand and cliff habitats	228	T	Forest	171	S	Heathlands, scrub and tundra	158	M	Coastal saltmarshes	6
Ononis oligophylla	Fabaceae	symbiosis with Rhizobia	1	10	R1E	Mediterranean tall perennial dry grassland	8													R	Grasslands	8	S	Heathlands, scrub and tundra	2
Ononis ornithopodioides	Fabaceae	symbiosis with Rhizobia	1	84	R1F	Mediterranean annual-rich dry grassland	17	R1E	Mediterranean tall perennial dry grassland	12	T3A	Mediterranean lowland to submontane Pinus forest	12	S51	Mediterranean maquis and arborescent matorral	6	T24	Olea europaea-Ceratonia siliqua forest	6	R	Grasslands	39	S	Heathlands, scrub and tundra	23	T	Forest	22
Ononis pendula	Fabaceae	symbiosis with Rhizobia	1	4	R1E	Mediterranean tall perennial dry grassland	4													R	Grasslands	4
Ononis pinnata	Fabaceae	symbiosis with Rhizobia	1	5	R31	Mediterranean tall humid inland grassland	1													S	Heathlands, scrub and tundra	4	R	Grasslands	1
Ononis pubescens	Fabaceae	symbiosis with Rhizobia	1	29	R1F	Mediterranean annual-rich dry grassland	21	R1E	Mediterranean tall perennial dry grassland	2	S54	Thermomediterranean arid scrub	1	T3A	Mediterranean lowland to submontane Pinus forest	1				R	Grasslands	26	T	Forest	2	S	Heathlands, scrub and tundra	1
Ononis pusilla	Fabaceae	symbiosis with Rhizobia	1	1687	R18	Perennial rocky calcareous grassland of subatlantic-submediterranean Europe	336	R1A	Semi-dry perennial calcareous grassland (meadow steppe)	249	R1H	Iberian oromediterranean basiphilous dry grassland	87	R16	Perennial rocky grassland of Central and South-Eastern Europe	75	S61	Western basiphilous garrigue	65	R	Grasslands	1206	S	Heathlands, scrub and tundra	258	T	Forest	219	U	Inland sparsely vegetated habitats	3	N	Coastal sand and cliff habitats	1
Ononis reclinata	Fabaceae	symbiosis with Rhizobia	1	720	R1F	Mediterranean annual-rich dry grassland	141	S63	Eastern garrigue	68	T3A	Mediterranean lowland to submontane Pinus forest	52	R1E	Mediterranean tall perennial dry grassland	37	S72	Eastern Mediterranean spiny heath (phrygana)	33	R	Grasslands	363	S	Heathlands, scrub and tundra	220	T	Forest	87	N	Coastal sand and cliff habitats	48	M	Coastal saltmarshes	1
Ononis reuteri	Fabaceae	symbiosis with Rhizobia	1	13	T33	Mediterranean mountain Abies forest	10	S61	Western basiphilous garrigue	1										T	Forest	10	S	Heathlands, scrub and tundra	3
Ononis rotundifolia	Fabaceae	symbiosis with Rhizobia	1	152	T36	Temperate and submediterranean montane Pinus sylvestris-Pinus nigra forest	37	T34	Temperate subalpine Larix, Pinus cembra and Pinus uncinata forest	16	T32	Temperate mountain Abies forest	5	T31	Temperate mountain Picea forest	4	R18	Perennial rocky calcareous grassland of subatlantic-submediterranean Europe	3	T	Forest	131	R	Grasslands	10	S	Heathlands, scrub and tundra	9	U	Inland sparsely vegetated habitats	2
Ononis saxicola	Fabaceae	symbiosis with Rhizobia	1	1	R1F	Mediterranean annual-rich dry grassland	1													R	Grasslands	1
Ononis serrata	Fabaceae	symbiosis with Rhizobia	1	16	N16	Mediterranean and Macaronesian coastal dune grassland (grey dune)	12	R1R	Mediterranean to Atlantic open, dry, acid and neutral grassland	2	R1E	Mediterranean tall perennial dry grassland	1							N	Coastal sand and cliff habitats	12	R	Grasslands	4
Ononis speciosa	Fabaceae	symbiosis with Rhizobia	1	8	T21	Mediterranean evergreen Quercus forest	2	R1E	Mediterranean tall perennial dry grassland	1	T14	Mediterranean and Macaronesian riparian forest	1							T	Forest	6	R	Grasslands	1	S	Heathlands, scrub and tundra	1
Ononis spinosa	Fabaceae	symbiosis with Rhizobia	1	13645	R1A	Semi-dry perennial calcareous grassland (meadow steppe)	5135	R22	Low and medium altitude hay meadow	2335	R21	Mesic permanent pasture of lowlands and mountains	334	R1B	Continental dry grassland (true steppe)	257	T3A	Mediterranean lowland to submontane Pinus forest	254	R	Grasslands	11449	T	Forest	957	N	Coastal sand and cliff habitats	587	S	Heathlands, scrub and tundra	570	M	Coastal saltmarshes	41
Ononis striata	Fabaceae	symbiosis with Rhizobia	1	839	R18	Perennial rocky calcareous grassland of subatlantic-submediterranean Europe	348	R1A	Semi-dry perennial calcareous grassland (meadow steppe)	108	R1H	Iberian oromediterranean basiphilous dry grassland	97	S52	Submediterranean pseudomaquis	18	S61	Western basiphilous garrigue	11	R	Grasslands	665	S	Heathlands, scrub and tundra	127	T	Forest	47
Ononis subspicata	Fabaceae	symbiosis with Rhizobia	1	15	R1R	Mediterranean to Atlantic open, dry, acid and neutral grassland	7	T3A	Mediterranean lowland to submontane Pinus forest	2	R1D	Mediterranean closely grazed dry grassland	1							R	Grasslands	13	T	Forest	2
Ononis tridentata	Fabaceae	symbiosis with Rhizobia	1	123	S65	Mediterranean gypsum scrub	47	R1E	Mediterranean tall perennial dry grassland	14	S61	Western basiphilous garrigue	13	T3A	Mediterranean lowland to submontane Pinus forest	7	R18	Perennial rocky calcareous grassland of subatlantic-submediterranean Europe	4	S	Heathlands, scrub and tundra	87	R	Grasslands	25	T	Forest	11
Ononis variegata	Fabaceae	symbiosis with Rhizobia	1	478	N16	Mediterranean and Macaronesian coastal dune grassland (grey dune)	278	N14	Mediterranean, Macaronesian and Black Sea shifting coastal dune	134	S51	Mediterranean maquis and arborescent matorral	10	N1B	Mediterranean and Black Sea coastal dune scrub	6	N12	Mediterranean and Black Sea sand beach	4	N	Coastal sand and cliff habitats	438	S	Heathlands, scrub and tundra	27	R	Grasslands	7	T	Forest	6
Ononis verae	Fabaceae	symbiosis with Rhizobia	1	50	T3A	Mediterranean lowland to submontane Pinus forest	13	S63	Eastern garrigue	8	S51	Mediterranean maquis and arborescent matorral	7	S72	Eastern Mediterranean spiny heath (phrygana)	4	R1F	Mediterranean annual-rich dry grassland	3	S	Heathlands, scrub and tundra	29	T	Forest	15	R	Grasslands	5	N	Coastal sand and cliff habitats	1
Ononis viscosa aggr.	Fabaceae	symbiosis with Rhizobia	1	80	R1F	Mediterranean annual-rich dry grassland	37	R1E	Mediterranean tall perennial dry grassland	6	T3A	Mediterranean lowland to submontane Pinus forest	4	R1A	Semi-dry perennial calcareous grassland (meadow steppe)	3	R1R	Mediterranean to Atlantic open, dry, acid and neutral grassland	3	R	Grasslands	60	S	Heathlands, scrub and tundra	13	T	Forest	7
Ornithopus compressus	Fabaceae	symbiosis with Rhizobia	0	1227	R1R	Mediterranean to Atlantic open, dry, acid and neutral grassland	530	R1D	Mediterranean closely grazed dry grassland	63	N16	Mediterranean and Macaronesian coastal dune grassland (grey dune)	53	T3A	Mediterranean lowland to submontane Pinus forest	44	T19	Temperate and submediterranean thermophilous deciduous forest	33	R	Grasslands	906	S	Heathlands, scrub and tundra	133	T	Forest	132	N	Coastal sand and cliff habitats	54	U	Inland sparsely vegetated habitats	2
Ornithopus perpusillus	Fabaceae	symbiosis with Rhizobia	0	2660	R1P	Oceanic to subcontinental inland sand grassland on dry acid and neutral soils	775	R22	Low and medium altitude hay meadow	392	R21	Mesic permanent pasture of lowlands and mountains	327	R1R	Mediterranean to Atlantic open, dry, acid and neutral grassland	254	R1Q	Inland sanddrift and dune with siliceous grassland	148	R	Grasslands	2541	S	Heathlands, scrub and tundra	55	T	Forest	32	N	Coastal sand and cliff habitats	24	Q	Wetlands	4
Ornithopus pinnatus	Fabaceae	symbiosis with Rhizobia	0	399	R1R	Mediterranean to Atlantic open, dry, acid and neutral grassland	202	N16	Mediterranean and Macaronesian coastal dune grassland (grey dune)	69	R1D	Mediterranean closely grazed dry grassland	10	N13	Atlantic and Baltic shifting coastal dune	3	N15	Atlantic and Baltic coastal dune grassland (grey dune)	3	R	Grasslands	290	N	Coastal sand and cliff habitats	79	S	Heathlands, scrub and tundra	23	T	Forest	7
Ornithopus sativus	Fabaceae	symbiosis with Rhizobia	0	57	R1R	Mediterranean to Atlantic open, dry, acid and neutral grassland	22	R1A	Semi-dry perennial calcareous grassland (meadow steppe)	4	R1D	Mediterranean closely grazed dry grassland	4	R21	Mesic permanent pasture of lowlands and mountains	2	R22	Low and medium altitude hay meadow	2	R	Grasslands	53	T	Forest	3	S	Heathlands, scrub and tundra	1
Oxytropis amethystea	Fabaceae	symbiosis with Rhizobia	1	52	R44	Arctic-alpine calcareous grassland	9	R43	Temperate acidophilous alpine grassland	7	R18	Perennial rocky calcareous grassland of subatlantic-submediterranean Europe	4	S22	Alpine and subalpine ericoid heath	2	R1A	Semi-dry perennial calcareous grassland (meadow steppe)	1	R	Grasslands	45	S	Heathlands, scrub and tundra	6	T	Forest	1
Oxytropis campestris	Fabaceae	symbiosis with Rhizobia	1	1489	R43	Temperate acidophilous alpine grassland	214	R44	Arctic-alpine calcareous grassland	202	S22	Alpine and subalpine ericoid heath	155	R1A	Semi-dry perennial calcareous grassland (meadow steppe)	66	R45	Alpine and subalpine calcareous grassland of the Balkans and Apennines	65	R	Grasslands	1163	S	Heathlands, scrub and tundra	294	U	Inland sparsely vegetated habitats	17	T	Forest	8	Q	Wetlands	7
Oxytropis caputoi	Fabaceae	symbiosis with Rhizobia	1	2	R19	Dry steppic submediterranean pasture of the Amphi-Adriatic region	1	R43	Temperate acidophilous alpine grassland	1										R	Grasslands	2
Oxytropis carpatica	Fabaceae	symbiosis with Rhizobia	1	50	R44	Arctic-alpine calcareous grassland	19	S22	Alpine and subalpine ericoid heath	4	S21	Subarctic and alpine dwarf Salix scrub	2	R23	Mountain hay meadow	1	R43	Temperate acidophilous alpine grassland	1	R	Grasslands	43	S	Heathlands, scrub and tundra	7
Oxytropis dinarica	Fabaceae	symbiosis with Rhizobia	1	69	R45	Alpine and subalpine calcareous grassland of the Balkans and Apennines	43	R1A	Semi-dry perennial calcareous grassland (meadow steppe)	5	S22	Alpine and subalpine ericoid heath	5	R44	Arctic-alpine calcareous grassland	2	R19	Dry steppic submediterranean pasture of the Amphi-Adriatic region	1	R	Grasslands	62	S	Heathlands, scrub and tundra	6	U	Inland sparsely vegetated habitats	1
Oxytropis fetida	Fabaceae	symbiosis with Rhizobia	1	10	U26	Temperate high-mountain base-rich scree and moraine	3	R44	Arctic-alpine calcareous grassland	2	U22	Temperate high-mountain siliceous scree	1							R	Grasslands	6	U	Inland sparsely vegetated habitats	4
Oxytropis foucaudii	Fabaceae	symbiosis with Rhizobia	1	135	R43	Temperate acidophilous alpine grassland	23	S22	Alpine and subalpine ericoid heath	23	R44	Arctic-alpine calcareous grassland	13	R1H	Iberian oromediterranean basiphilous dry grassland	9	R21	Mesic permanent pasture of lowlands and mountains	6	R	Grasslands	101	S	Heathlands, scrub and tundra	30	U	Inland sparsely vegetated habitats	4
Oxytropis halleri	Fabaceae	symbiosis with Rhizobia	1	337	S22	Alpine and subalpine ericoid heath	43	R44	Arctic-alpine calcareous grassland	35	R43	Temperate acidophilous alpine grassland	34	R1A	Semi-dry perennial calcareous grassland (meadow steppe)	13	T36	Temperate and submediterranean montane Pinus sylvestris-Pinus nigra forest	11	R	Grasslands	224	S	Heathlands, scrub and tundra	66	T	Forest	43	U	Inland sparsely vegetated habitats	4
Oxytropis helvetica	Fabaceae	symbiosis with Rhizobia	1	335	R43	Temperate acidophilous alpine grassland	78	R44	Arctic-alpine calcareous grassland	73	S21	Subarctic and alpine dwarf Salix scrub	30	T34	Temperate subalpine Larix, Pinus cembra and Pinus uncinata forest	14	S22	Alpine and subalpine ericoid heath	7	R	Grasslands	268	S	Heathlands, scrub and tundra	44	T	Forest	14	U	Inland sparsely vegetated habitats	7	Q	Wetlands	2
Oxytropis jacquinii	Fabaceae	symbiosis with Rhizobia	1	560	R44	Arctic-alpine calcareous grassland	176	S22	Alpine and subalpine ericoid heath	45	U26	Temperate high-mountain base-rich scree and moraine	13	R43	Temperate acidophilous alpine grassland	12	S21	Subarctic and alpine dwarf Salix scrub	9	R	Grasslands	461	S	Heathlands, scrub and tundra	66	U	Inland sparsely vegetated habitats	21	T	Forest	9	Q	Wetlands	3
Oxytropis lapponica	Fabaceae	symbiosis with Rhizobia	1	224	R43	Temperate acidophilous alpine grassland	67	S21	Subarctic and alpine dwarf Salix scrub	20	R44	Arctic-alpine calcareous grassland	16	S22	Alpine and subalpine ericoid heath	16	R21	Mesic permanent pasture of lowlands and mountains	4	R	Grasslands	180	S	Heathlands, scrub and tundra	41	Q	Wetlands	2	U	Inland sparsely vegetated habitats	1
Oxytropis neglecta	Fabaceae	symbiosis with Rhizobia	1	355	R44	Arctic-alpine calcareous grassland	70	R43	Temperate acidophilous alpine grassland	53	S22	Alpine and subalpine ericoid heath	45	R1H	Iberian oromediterranean basiphilous dry grassland	24	R45	Alpine and subalpine calcareous grassland of the Balkans and Apennines	24	R	Grasslands	280	S	Heathlands, scrub and tundra	69	T	Forest	3	U	Inland sparsely vegetated habitats	2	Q	Wetlands	1
Oxytropis pallasii	Fabaceae	symbiosis with Rhizobia	1	1	R1B	Continental dry grassland (true steppe)	1													R	Grasslands	1
Oxytropis pilosa	Fabaceae	symbiosis with Rhizobia	1	812	R1B	Continental dry grassland (true steppe)	431	R1A	Semi-dry perennial calcareous grassland (meadow steppe)	198	R16	Perennial rocky grassland of Central and South-Eastern Europe	69	R44	Arctic-alpine calcareous grassland	7	S35	Temperate and submediterranean thorn scrub	7	R	Grasslands	768	T	Forest	22	S	Heathlands, scrub and tundra	16	U	Inland sparsely vegetated habitats	6
Oxytropis prenja	Fabaceae	symbiosis with Rhizobia	1	4	R45	Alpine and subalpine calcareous grassland of the Balkans and Apennines	2	R44	Arctic-alpine calcareous grassland	1	S22	Alpine and subalpine ericoid heath	1							R	Grasslands	3	S	Heathlands, scrub and tundra	1
Oxytropis triflora	Fabaceae	symbiosis with Rhizobia	1	53	S21	Subarctic and alpine dwarf Salix scrub	11	S22	Alpine and subalpine ericoid heath	11	R43	Temperate acidophilous alpine grassland	7	R44	Arctic-alpine calcareous grassland	5	U37	Temperate, lowland to montane base-rich inland cliff	2	R	Grasslands	27	S	Heathlands, scrub and tundra	23	U	Inland sparsely vegetated habitats	3
Oxytropis urumovii	Fabaceae	symbiosis with Rhizobia	1	19	R45	Alpine and subalpine calcareous grassland of the Balkans and Apennines	3	R41	Snow-bed vegetation	2	R43	Temperate acidophilous alpine grassland	2	S21	Subarctic and alpine dwarf Salix scrub	2	S22	Alpine and subalpine ericoid heath	2	R	Grasslands	15	S	Heathlands, scrub and tundra	4
Oxytropis x carinthiaca	Fabaceae	symbiosis with Rhizobia	1	4	R44	Arctic-alpine calcareous grassland	2	U27	Temperate, lowland to montane base-rich scree	1										R	Grasslands	3	U	Inland sparsely vegetated habitats	1
Petteria ramentacea	Fabaceae	symbiosis with Rhizobia	0	44	T19	Temperate and submediterranean thermophilous deciduous forest	35	R1A	Semi-dry perennial calcareous grassland (meadow steppe)	2	T36	Temperate and submediterranean montane Pinus sylvestris-Pinus nigra forest	1							T	Forest	39	R	Grasslands	4	S	Heathlands, scrub and tundra	1
Phaseolus coccineus	Fabaceae	symbiosis with Rhizobia	0	1	R55	Lowland moist or wet tall-herb and fern fringe	1													R	Grasslands	1
Phaseolus vulgaris	Fabaceae	symbiosis with Rhizobia	0	2	R1A	Semi-dry perennial calcareous grassland (meadow steppe)	1													R	Grasslands	1	T	Forest	1
Pisum sativum	Fabaceae	symbiosis with Rhizobia	1	47	T19	Temperate and submediterranean thermophilous deciduous forest	5	S51	Mediterranean maquis and arborescent matorral	4	R1E	Mediterranean tall perennial dry grassland	3	T3A	Mediterranean lowland to submontane Pinus forest	3	S35	Temperate and submediterranean thorn scrub	2	S	Heathlands, scrub and tundra	22	T	Forest	13	R	Grasslands	10	N	Coastal sand and cliff habitats	1	U	Inland sparsely vegetated habitats	1
Prosopis farcta	Fabaceae	symbiosis with Rhizobia	0	4	N16	Mediterranean and Macaronesian coastal dune grassland (grey dune)	4													N	Coastal sand and cliff habitats	4
Retama monosperma	Fabaceae	symbiosis with Rhizobia	0	11	S33	Lowland to montane temperate and submediterranean genistoid scrub	5	N1A	Atlantic and Baltic coastal dune scrub	2	S51	Mediterranean maquis and arborescent matorral	1							S	Heathlands, scrub and tundra	9	N	Coastal sand and cliff habitats	2
Retama raetam	Fabaceae	symbiosis with Rhizobia	0	12	N1B	Mediterranean and Black Sea coastal dune scrub	3	N13	Atlantic and Baltic shifting coastal dune	1	N14	Mediterranean, Macaronesian and Black Sea shifting coastal dune	1	R1E	Mediterranean tall perennial dry grassland	1	T24	Olea europaea-Ceratonia siliqua forest	1	N	Coastal sand and cliff habitats	6	S	Heathlands, scrub and tundra	3	R	Grasslands	2	T	Forest	1
Retama sphaerocarpa	Fabaceae	symbiosis with Rhizobia	0	331	S33	Lowland to montane temperate and submediterranean genistoid scrub	73	T21	Mediterranean evergreen Quercus forest	55	R1E	Mediterranean tall perennial dry grassland	32	T3A	Mediterranean lowland to submontane Pinus forest	26	S61	Western basiphilous garrigue	10	S	Heathlands, scrub and tundra	158	T	Forest	119	R	Grasslands	53	U	Inland sparsely vegetated habitats	1
Robinia pseudoacacia	Fabaceae	symbiosis with Rhizobia	0	3836	T1E	Carpinus and Quercus mesic deciduous forest	653	T19	Temperate and submediterranean thermophilous deciduous forest	357	T13	Temperate hardwood riparian forest	184	T1B	Acidophilous Quercus forest	170	T11	Temperate Salix and Populus riparian forest	130	T	Forest	3048	R	Grasslands	397	S	Heathlands, scrub and tundra	359	N	Coastal sand and cliff habitats	20	Q	Wetlands	7
Robinia viscosa	Fabaceae	symbiosis with Rhizobia	0	1	T1E	Carpinus and Quercus mesic deciduous forest	1													T	Forest	1
Scorpiurus muricatus	Fabaceae	symbiosis with Rhizobia	0	840	R1F	Mediterranean annual-rich dry grassland	127	R1E	Mediterranean tall perennial dry grassland	118	S63	Eastern garrigue	51	T3A	Mediterranean lowland to submontane Pinus forest	30	R1A	Semi-dry perennial calcareous grassland (meadow steppe)	29	R	Grasslands	531	S	Heathlands, scrub and tundra	213	T	Forest	83	N	Coastal sand and cliff habitats	12	U	Inland sparsely vegetated habitats	1
Scorpiurus vermiculatus	Fabaceae	symbiosis with Rhizobia	0	21	R1D	Mediterranean closely grazed dry grassland	5	R1F	Mediterranean annual-rich dry grassland	5	R1E	Mediterranean tall perennial dry grassland	4	R1R	Mediterranean to Atlantic open, dry, acid and neutral grassland	2	R22	Low and medium altitude hay meadow	1	R	Grasslands	21
Securigera cretica	Fabaceae	symbiosis with Rhizobia	0	36	R1E	Mediterranean tall perennial dry grassland	5	R1A	Semi-dry perennial calcareous grassland (meadow steppe)	2	S54	Thermomediterranean arid scrub	2	S72	Eastern Mediterranean spiny heath (phrygana)	2	T24	Olea europaea-Ceratonia siliqua forest	2	R	Grasslands	20	S	Heathlands, scrub and tundra	12	T	Forest	4
Securigera elegans	Fabaceae	symbiosis with Rhizobia	0	89	T19	Temperate and submediterranean thermophilous deciduous forest	42	T1E	Carpinus and Quercus mesic deciduous forest	25	T17	Fagus forest on non-acid soils	6	R51	Thermophilous forest fringe of base-rich soils	2	U27	Temperate, lowland to montane base-rich scree	2	T	Forest	80	S	Heathlands, scrub and tundra	4	R	Grasslands	3	U	Inland sparsely vegetated habitats	2
Securigera globosa	Fabaceae	symbiosis with Rhizobia	0	4	T24	Olea europaea-Ceratonia siliqua forest	2	R1E	Mediterranean tall perennial dry grassland	1										T	Forest	2	R	Grasslands	1	U	Inland sparsely vegetated habitats	1
Securigera parviflora	Fabaceae	symbiosis with Rhizobia	0	14	S72	Eastern Mediterranean spiny heath (phrygana)	4	S63	Eastern garrigue	3	T3D	Mediterranean Cupressaceae forest	1							S	Heathlands, scrub and tundra	11	R	Grasslands	2	T	Forest	1
Securigera securidaca	Fabaceae	symbiosis with Rhizobia	0	127	R1A	Semi-dry perennial calcareous grassland (meadow steppe)	19	S63	Eastern garrigue	14	R1F	Mediterranean annual-rich dry grassland	8	T19	Temperate and submediterranean thermophilous deciduous forest	7	S72	Eastern Mediterranean spiny heath (phrygana)	6	R	Grasslands	60	S	Heathlands, scrub and tundra	38	T	Forest	29
Securigera varia	Fabaceae	symbiosis with Rhizobia	0	13973	R1A	Semi-dry perennial calcareous grassland (meadow steppe)	5832	R1B	Continental dry grassland (true steppe)	1749	R22	Low and medium altitude hay meadow	1453	T19	Temperate and submediterranean thermophilous deciduous forest	1014	R16	Perennial rocky grassland of Central and South-Eastern Europe	474	R	Grasslands	11148	T	Forest	2113	S	Heathlands, scrub and tundra	638	U	Inland sparsely vegetated habitats	52	N	Coastal sand and cliff habitats	21
Spartium junceum	Fabaceae	symbiosis with Rhizobia	0	3198	T3A	Mediterranean lowland to submontane Pinus forest	392	T19	Temperate and submediterranean thermophilous deciduous forest	364	S53	Spartium junceum scrub	324	T21	Mediterranean evergreen Quercus forest	304	S51	Mediterranean maquis and arborescent matorral	208	T	Forest	1417	S	Heathlands, scrub and tundra	1412	R	Grasslands	334	N	Coastal sand and cliff habitats	31	U	Inland sparsely vegetated habitats	4
Trifolium affine	Fabaceae	symbiosis with Rhizobia	1	13	T21	Mediterranean evergreen Quercus forest	3	R1R	Mediterranean to Atlantic open, dry, acid and neutral grassland	2	R16	Perennial rocky grassland of Central and South-Eastern Europe	1	R1A	Semi-dry perennial calcareous grassland (meadow steppe)	1	R1B	Continental dry grassland (true steppe)	1	R	Grasslands	9	T	Forest	3	S	Heathlands, scrub and tundra	1
Trifolium alexandrinum	Fabaceae	symbiosis with Rhizobia	1	2	N1D	Atlantic and Baltic broad-leaved coastal dune forest	1	R1A	Semi-dry perennial calcareous grassland (meadow steppe)	1										N	Coastal sand and cliff habitats	1	R	Grasslands	1
Trifolium alpestre	Fabaceae	symbiosis with Rhizobia	1	7033	R1A	Semi-dry perennial calcareous grassland (meadow steppe)	2018	T19	Temperate and submediterranean thermophilous deciduous forest	1132	R22	Low and medium altitude hay meadow	513	R1B	Continental dry grassland (true steppe)	343	T1E	Carpinus and Quercus mesic deciduous forest	205	R	Grasslands	4200	T	Forest	2593	S	Heathlands, scrub and tundra	238	U	Inland sparsely vegetated habitats	2
Trifolium alpinum	Fabaceae	symbiosis with Rhizobia	1	3293	R43	Temperate acidophilous alpine grassland	2057	S22	Alpine and subalpine ericoid heath	296	R23	Mountain hay meadow	120	T34	Temperate subalpine Larix, Pinus cembra and Pinus uncinata forest	77	R1A	Semi-dry perennial calcareous grassland (meadow steppe)	55	R	Grasslands	2803	S	Heathlands, scrub and tundra	384	T	Forest	85	Q	Wetlands	15	U	Inland sparsely vegetated habitats	6
Trifolium ambiguum	Fabaceae	symbiosis with Rhizobia	1	25	R1A	Semi-dry perennial calcareous grassland (meadow steppe)	15	T36	Temperate and submediterranean montane Pinus sylvestris-Pinus nigra forest	1										R	Grasslands	23	S	Heathlands, scrub and tundra	1	T	Forest	1
Trifolium angulatum	Fabaceae	symbiosis with Rhizobia	1	270	R62	Continental inland salt steppe	70	R1B	Continental dry grassland (true steppe)	24	R34	Submediterranean moist meadow	8	R35	Moist or wet mesotrophic to eutrophic hay meadow	5	R21	Mesic permanent pasture of lowlands and mountains	4	R	Grasslands	269	S	Heathlands, scrub and tundra	1
Trifolium angustifolium	Fabaceae	symbiosis with Rhizobia	1	1840	R1R	Mediterranean to Atlantic open, dry, acid and neutral grassland	238	R1A	Semi-dry perennial calcareous grassland (meadow steppe)	165	T21	Mediterranean evergreen Quercus forest	90	R1E	Mediterranean tall perennial dry grassland	77	T19	Temperate and submediterranean thermophilous deciduous forest	58	R	Grasslands	1201	S	Heathlands, scrub and tundra	303	T	Forest	288	N	Coastal sand and cliff habitats	35	M	Coastal saltmarshes	11
Trifolium arvense	Fabaceae	symbiosis with Rhizobia	1	9902	R1P	Oceanic to subcontinental inland sand grassland on dry acid and neutral soils	1532	R1B	Continental dry grassland (true steppe)	1148	R1A	Semi-dry perennial calcareous grassland (meadow steppe)	997	R22	Low and medium altitude hay meadow	861	R1R	Mediterranean to Atlantic open, dry, acid and neutral grassland	675	R	Grasslands	8881	S	Heathlands, scrub and tundra	470	T	Forest	416	N	Coastal sand and cliff habitats	107	U	Inland sparsely vegetated habitats	17
Trifolium aureum	Fabaceae	symbiosis with Rhizobia	1	777	R22	Low and medium altitude hay meadow	206	R1A	Semi-dry perennial calcareous grassland (meadow steppe)	120	R1B	Continental dry grassland (true steppe)	55	R21	Mesic permanent pasture of lowlands and mountains	27	R16	Perennial rocky grassland of Central and South-Eastern Europe	22	R	Grasslands	682	T	Forest	73	S	Heathlands, scrub and tundra	20	U	Inland sparsely vegetated habitats	2
Trifolium badium	Fabaceae	symbiosis with Rhizobia	1	1555	R43	Temperate acidophilous alpine grassland	245	R23	Mountain hay meadow	223	R21	Mesic permanent pasture of lowlands and mountains	117	R44	Arctic-alpine calcareous grassland	61	S21	Subarctic and alpine dwarf Salix scrub	45	R	Grasslands	1294	Q	Wetlands	140	S	Heathlands, scrub and tundra	97	T	Forest	17	U	Inland sparsely vegetated habitats	7
Trifolium bivonae	Fabaceae	symbiosis with Rhizobia	1	59	T21	Mediterranean evergreen Quercus forest	37	S74	Central Mediterranean mountain hedgehog-heath	3	R14	Perennial rocky grassland of the Italian Peninsula	2	R1D	Mediterranean closely grazed dry grassland	2	T19	Temperate and submediterranean thermophilous deciduous forest	2	T	Forest	41	S	Heathlands, scrub and tundra	13	R	Grasslands	5
Trifolium bocconei	Fabaceae	symbiosis with Rhizobia	1	106	R1R	Mediterranean to Atlantic open, dry, acid and neutral grassland	63	R1D	Mediterranean closely grazed dry grassland	3	R1P	Oceanic to subcontinental inland sand grassland on dry acid and neutral soils	3	R22	Low and medium altitude hay meadow	2	R34	Submediterranean moist meadow	2	R	Grasslands	92	S	Heathlands, scrub and tundra	13	T	Forest	1
Trifolium boissieri	Fabaceae	symbiosis with Rhizobia	1	21	R1F	Mediterranean annual-rich dry grassland	3	S54	Thermomediterranean arid scrub	3	T19	Temperate and submediterranean thermophilous deciduous forest	3	T21	Mediterranean evergreen Quercus forest	3	R1E	Mediterranean tall perennial dry grassland	1	S	Heathlands, scrub and tundra	8	T	Forest	8	R	Grasslands	5
Trifolium brutium	Fabaceae	symbiosis with Rhizobia	1	3	T14	Mediterranean and Macaronesian riparian forest	1	T21	Mediterranean evergreen Quercus forest	1	T3D	Mediterranean Cupressaceae forest	1							T	Forest	3
Trifolium campestre	Fabaceae	symbiosis with Rhizobia	1	13114	R22	Low and medium altitude hay meadow	2248	R1A	Semi-dry perennial calcareous grassland (meadow steppe)	2036	R1P	Oceanic to subcontinental inland sand grassland on dry acid and neutral soils	703	R21	Mesic permanent pasture of lowlands and mountains	641	R1B	Continental dry grassland (true steppe)	576	R	Grasslands	11106	S	Heathlands, scrub and tundra	940	T	Forest	898	N	Coastal sand and cliff habitats	127	U	Inland sparsely vegetated habitats	19
Trifolium cernuum	Fabaceae	symbiosis with Rhizobia	1	27	R1R	Mediterranean to Atlantic open, dry, acid and neutral grassland	5	R24	Iberian summer pasture (vallicar)	4	R1D	Mediterranean closely grazed dry grassland	3	R22	Low and medium altitude hay meadow	1	R31	Mediterranean tall humid inland grassland	1	R	Grasslands	25	Q	Wetlands	2
Trifolium cherleri	Fabaceae	symbiosis with Rhizobia	1	776	R1R	Mediterranean to Atlantic open, dry, acid and neutral grassland	200	R1D	Mediterranean closely grazed dry grassland	62	N16	Mediterranean and Macaronesian coastal dune grassland (grey dune)	39	R1F	Mediterranean annual-rich dry grassland	33	T3A	Mediterranean lowland to submontane Pinus forest	24	R	Grasslands	646	S	Heathlands, scrub and tundra	47	T	Forest	42	N	Coastal sand and cliff habitats	40	Q	Wetlands	1
Trifolium cinctum	Fabaceae	symbiosis with Rhizobia	1	19	R34	Submediterranean moist meadow	15													R	Grasslands	19
Trifolium clypeatum	Fabaceae	symbiosis with Rhizobia	1	14	T1A	Mediterranean thermophilous deciduous forest	6	T21	Mediterranean evergreen Quercus forest	3	T14	Mediterranean and Macaronesian riparian forest	2	T3D	Mediterranean Cupressaceae forest	2	S93	Mediterranean riparian scrub	1	T	Forest	13	S	Heathlands, scrub and tundra	1
Trifolium dalmaticum	Fabaceae	symbiosis with Rhizobia	1	236	R1B	Continental dry grassland (true steppe)	67	R1A	Semi-dry perennial calcareous grassland (meadow steppe)	30	R16	Perennial rocky grassland of Central and South-Eastern Europe	15	R12	Cryptogam- and annual-dominated vegetation on siliceous rock outcrops	6	R1R	Mediterranean to Atlantic open, dry, acid and neutral grassland	6	R	Grasslands	228	S	Heathlands, scrub and tundra	5	T	Forest	3
Trifolium diffusum	Fabaceae	symbiosis with Rhizobia	1	84	R1B	Continental dry grassland (true steppe)	40	T19	Temperate and submediterranean thermophilous deciduous forest	27	MA241	Black Sea littoral saltmarsh	3	R1A	Semi-dry perennial calcareous grassland (meadow steppe)	2	R22	Low and medium altitude hay meadow	2	R	Grasslands	52	T	Forest	29	M	Coastal saltmarshes	3
Trifolium dubium	Fabaceae	symbiosis with Rhizobia	1	16135	R22	Low and medium altitude hay meadow	6775	R21	Mesic permanent pasture of lowlands and mountains	1867	R1A	Semi-dry perennial calcareous grassland (meadow steppe)	564	R1P	Oceanic to subcontinental inland sand grassland on dry acid and neutral soils	361	R35	Moist or wet mesotrophic to eutrophic hay meadow	237	R	Grasslands	15751	N	Coastal sand and cliff habitats	127	S	Heathlands, scrub and tundra	104	T	Forest	89	M	Coastal saltmarshes	38
Trifolium echinatum	Fabaceae	symbiosis with Rhizobia	1	141	R55	Lowland moist or wet tall-herb and fern fringe	12	R1B	Continental dry grassland (true steppe)	9	R34	Submediterranean moist meadow	8	R1A	Semi-dry perennial calcareous grassland (meadow steppe)	7	R62	Continental inland salt steppe	4	R	Grasslands	133	T	Forest	4	S	Heathlands, scrub and tundra	3	N	Coastal sand and cliff habitats	1
Trifolium fragiferum	Fabaceae	symbiosis with Rhizobia	1	4357	R36	Moist or wet mesotrophic to eutrophic pasture	1143	MA222	Atlantic upper saltmarsh	250	R21	Mesic permanent pasture of lowlands and mountains	224	R34	Submediterranean moist meadow	134	R63	Temperate inland salt marsh	105	R	Grasslands	3722	M	Coastal saltmarshes	428	Q	Wetlands	84	N	Coastal sand and cliff habitats	61	T	Forest	44
Trifolium gemellum	Fabaceae	symbiosis with Rhizobia	1	29	R1R	Mediterranean to Atlantic open, dry, acid and neutral grassland	13	R1D	Mediterranean closely grazed dry grassland	4	R1P	Oceanic to subcontinental inland sand grassland on dry acid and neutral soils	2	R1F	Mediterranean annual-rich dry grassland	1	R24	Iberian summer pasture (vallicar)	1	R	Grasslands	29
Trifolium glanduliferum	Fabaceae	symbiosis with Rhizobia	1	1																S	Heathlands, scrub and tundra	1
Trifolium globosum	Fabaceae	symbiosis with Rhizobia	1	7	R1D	Mediterranean closely grazed dry grassland	3	R1R	Mediterranean to Atlantic open, dry, acid and neutral grassland	2	R1B	Continental dry grassland (true steppe)	1	T21	Mediterranean evergreen Quercus forest	1				R	Grasslands	6	T	Forest	1
Trifolium glomeratum	Fabaceae	symbiosis with Rhizobia	1	842	R1R	Mediterranean to Atlantic open, dry, acid and neutral grassland	327	R1D	Mediterranean closely grazed dry grassland	86	R1P	Oceanic to subcontinental inland sand grassland on dry acid and neutral soils	44	R24	Iberian summer pasture (vallicar)	21	R12	Cryptogam- and annual-dominated vegetation on siliceous rock outcrops	14	R	Grasslands	720	S	Heathlands, scrub and tundra	74	T	Forest	33	N	Coastal sand and cliff habitats	10	M	Coastal saltmarshes	2
Trifolium grandiflorum	Fabaceae	symbiosis with Rhizobia	1	62	T21	Mediterranean evergreen Quercus forest	15	T33	Mediterranean mountain Abies forest	9	T14	Mediterranean and Macaronesian riparian forest	5	T19	Temperate and submediterranean thermophilous deciduous forest	5	T1A	Mediterranean thermophilous deciduous forest	4	T	Forest	51	S	Heathlands, scrub and tundra	7	R	Grasslands	4
Trifolium heldreichianum	Fabaceae	symbiosis with Rhizobia	1	114	R45	Alpine and subalpine calcareous grassland of the Balkans and Apennines	12	R1K	Balkan and Anatolian oromediterranean dry grassland	8	R1A	Semi-dry perennial calcareous grassland (meadow steppe)	7	S23	Alpine and subalpine Juniperus scrub	5	R16	Perennial rocky grassland of Central and South-Eastern Europe	4	R	Grasslands	91	T	Forest	12	S	Heathlands, scrub and tundra	11
Trifolium hirtum	Fabaceae	symbiosis with Rhizobia	1	254	R1R	Mediterranean to Atlantic open, dry, acid and neutral grassland	51	R1B	Continental dry grassland (true steppe)	27	R1A	Semi-dry perennial calcareous grassland (meadow steppe)	18	S34	Balkan-Anatolian submontane genistoid scrub	15	R1D	Mediterranean closely grazed dry grassland	12	R	Grasslands	213	S	Heathlands, scrub and tundra	27	T	Forest	14
Trifolium hybridum	Fabaceae	symbiosis with Rhizobia	1	4672	R22	Low and medium altitude hay meadow	1254	R35	Moist or wet mesotrophic to eutrophic hay meadow	661	R21	Mesic permanent pasture of lowlands and mountains	234	R36	Moist or wet mesotrophic to eutrophic pasture	197	R55	Lowland moist or wet tall-herb and fern fringe	100	R	Grasslands	4360	Q	Wetlands	194	T	Forest	67	S	Heathlands, scrub and tundra	48	N	Coastal sand and cliff habitats	2
Trifolium incarnatum	Fabaceae	symbiosis with Rhizobia	1	1123	R1A	Semi-dry perennial calcareous grassland (meadow steppe)	280	R22	Low and medium altitude hay meadow	192	R1B	Continental dry grassland (true steppe)	103	R21	Mesic permanent pasture of lowlands and mountains	48	R1P	Oceanic to subcontinental inland sand grassland on dry acid and neutral soils	32	R	Grasslands	1078	S	Heathlands, scrub and tundra	26	T	Forest	15	U	Inland sparsely vegetated habitats	3	N	Coastal sand and cliff habitats	1
Trifolium infamia-ponertii	Fabaceae	symbiosis with Rhizobia	1	127	S63	Eastern garrigue	26	R1F	Mediterranean annual-rich dry grassland	17	S72	Eastern Mediterranean spiny heath (phrygana)	14	T24	Olea europaea-Ceratonia siliqua forest	6	T1A	Mediterranean thermophilous deciduous forest	5	S	Heathlands, scrub and tundra	65	R	Grasslands	43	T	Forest	18	N	Coastal sand and cliff habitats	1
Trifolium isthmocarpum	Fabaceae	symbiosis with Rhizobia	1	2																R	Grasslands	1	T	Forest	1
Trifolium lappaceum	Fabaceae	symbiosis with Rhizobia	1	231	R1R	Mediterranean to Atlantic open, dry, acid and neutral grassland	22	R1E	Mediterranean tall perennial dry grassland	15	R31	Mediterranean tall humid inland grassland	11	T3A	Mediterranean lowland to submontane Pinus forest	10	R1A	Semi-dry perennial calcareous grassland (meadow steppe)	8	R	Grasslands	176	T	Forest	28	S	Heathlands, scrub and tundra	16	N	Coastal sand and cliff habitats	7	M	Coastal saltmarshes	3
Trifolium latinum	Fabaceae	symbiosis with Rhizobia	1	1	T21	Mediterranean evergreen Quercus forest	1													T	Forest	1
Trifolium leucanthum	Fabaceae	symbiosis with Rhizobia	1	113	T19	Temperate and submediterranean thermophilous deciduous forest	10	R1A	Semi-dry perennial calcareous grassland (meadow steppe)	9	R1B	Continental dry grassland (true steppe)	9	R21	Mesic permanent pasture of lowlands and mountains	5	S75	Eastern Mediterranean mountain hedgehog-heath	5	R	Grasslands	92	T	Forest	12	S	Heathlands, scrub and tundra	8	Q	Wetlands	1
Trifolium ligusticum	Fabaceae	symbiosis with Rhizobia	1	73	R1R	Mediterranean to Atlantic open, dry, acid and neutral grassland	33	T21	Mediterranean evergreen Quercus forest	7	R1D	Mediterranean closely grazed dry grassland	6	R31	Mediterranean tall humid inland grassland	2	R36	Moist or wet mesotrophic to eutrophic pasture	2	R	Grasslands	49	S	Heathlands, scrub and tundra	12	T	Forest	11	N	Coastal sand and cliff habitats	1
Trifolium lucanicum	Fabaceae	symbiosis with Rhizobia	1	19	R1F	Mediterranean annual-rich dry grassland	6	N16	Mediterranean and Macaronesian coastal dune grassland (grey dune)	1	R1K	Balkan and Anatolian oromediterranean dry grassland	1	R1R	Mediterranean to Atlantic open, dry, acid and neutral grassland	1	U37	Temperate, lowland to montane base-rich inland cliff	1	R	Grasslands	14	S	Heathlands, scrub and tundra	3	N	Coastal sand and cliff habitats	1	U	Inland sparsely vegetated habitats	1
Trifolium lupinaster	Fabaceae	symbiosis with Rhizobia	1	45	T35	Temperate continental Pinus sylvestris forest	10	T3F	Dark taiga	8	R1A	Semi-dry perennial calcareous grassland (meadow steppe)	1	R1P	Oceanic to subcontinental inland sand grassland on dry acid and neutral soils	1	T1E	Carpinus and Quercus mesic deciduous forest	1	T	Forest	43	R	Grasslands	2
Trifolium medium	Fabaceae	symbiosis with Rhizobia	1	9600	R22	Low and medium altitude hay meadow	2109	R1A	Semi-dry perennial calcareous grassland (meadow steppe)	1779	T19	Temperate and submediterranean thermophilous deciduous forest	983	T1E	Carpinus and Quercus mesic deciduous forest	516	R23	Mountain hay meadow	285	R	Grasslands	6318	T	Forest	2942	S	Heathlands, scrub and tundra	326	Q	Wetlands	9	U	Inland sparsely vegetated habitats	3
Trifolium michelianum	Fabaceae	symbiosis with Rhizobia	1	445	R36	Moist or wet mesotrophic to eutrophic pasture	79	R35	Moist or wet mesotrophic to eutrophic hay meadow	76	R34	Submediterranean moist meadow	39	Q52	Small-helophyte bed	9	R22	Low and medium altitude hay meadow	8	R	Grasslands	417	Q	Wetlands	17	M	Coastal saltmarshes	6	T	Forest	3	S	Heathlands, scrub and tundra	2
Trifolium micranthum	Fabaceae	symbiosis with Rhizobia	1	546	R22	Low and medium altitude hay meadow	68	R21	Mesic permanent pasture of lowlands and mountains	62	R1D	Mediterranean closely grazed dry grassland	29	R62	Continental inland salt steppe	17	R1R	Mediterranean to Atlantic open, dry, acid and neutral grassland	16	R	Grasslands	532	Q	Wetlands	5	M	Coastal saltmarshes	3	N	Coastal sand and cliff habitats	3	T	Forest	2
Trifolium montanum	Fabaceae	symbiosis with Rhizobia	1	12514	R1A	Semi-dry perennial calcareous grassland (meadow steppe)	6219	R22	Low and medium altitude hay meadow	1742	R23	Mountain hay meadow	415	R1B	Continental dry grassland (true steppe)	259	T19	Temperate and submediterranean thermophilous deciduous forest	242	R	Grasslands	11328	T	Forest	849	S	Heathlands, scrub and tundra	306	Q	Wetlands	21	U	Inland sparsely vegetated habitats	9
Trifolium mutabile	Fabaceae	symbiosis with Rhizobia	1	4	R24	Iberian summer pasture (vallicar)	1	S53	Spartium junceum scrub	1	T24	Olea europaea-Ceratonia siliqua forest	1							S	Heathlands, scrub and tundra	2	R	Grasslands	1	T	Forest	1
Trifolium nigrescens	Fabaceae	symbiosis with Rhizobia	1	627	R1D	Mediterranean closely grazed dry grassland	108	R1R	Mediterranean to Atlantic open, dry, acid and neutral grassland	104	R34	Submediterranean moist meadow	32	S63	Eastern garrigue	21	S72	Eastern Mediterranean spiny heath (phrygana)	15	R	Grasslands	491	S	Heathlands, scrub and tundra	86	T	Forest	36	N	Coastal sand and cliff habitats	9	M	Coastal saltmarshes	5
Trifolium noricum	Fabaceae	symbiosis with Rhizobia	1	101	R45	Alpine and subalpine calcareous grassland of the Balkans and Apennines	48	R44	Arctic-alpine calcareous grassland	13	S22	Alpine and subalpine ericoid heath	8	R1K	Balkan and Anatolian oromediterranean dry grassland	4	S21	Subarctic and alpine dwarf Salix scrub	4	R	Grasslands	85	S	Heathlands, scrub and tundra	14	T	Forest	2
Trifolium ochroleucon	Fabaceae	symbiosis with Rhizobia	1	2752	R1A	Semi-dry perennial calcareous grassland (meadow steppe)	876	T19	Temperate and submediterranean thermophilous deciduous forest	332	R22	Low and medium altitude hay meadow	298	R21	Mesic permanent pasture of lowlands and mountains	94	R1B	Continental dry grassland (true steppe)	62	R	Grasslands	1925	T	Forest	711	S	Heathlands, scrub and tundra	112	Q	Wetlands	3	U	Inland sparsely vegetated habitats	1
Trifolium ornithopodioides	Fabaceae	symbiosis with Rhizobia	1	126	R21	Mesic permanent pasture of lowlands and mountains	18	R62	Continental inland salt steppe	15	R36	Moist or wet mesotrophic to eutrophic pasture	5	R1R	Mediterranean to Atlantic open, dry, acid and neutral grassland	3	N31	Atlantic and Baltic rocky sea cliff and shore	2	R	Grasslands	120	N	Coastal sand and cliff habitats	3	Q	Wetlands	2	M	Coastal saltmarshes	1
Trifolium pallescens	Fabaceae	symbiosis with Rhizobia	1	498	R43	Temperate acidophilous alpine grassland	136	R44	Arctic-alpine calcareous grassland	36	S22	Alpine and subalpine ericoid heath	29	S21	Subarctic and alpine dwarf Salix scrub	24	Q45	Arctic-alpine rich fen	15	R	Grasslands	386	S	Heathlands, scrub and tundra	68	Q	Wetlands	22	U	Inland sparsely vegetated habitats	18	T	Forest	4
Trifolium pallidum	Fabaceae	symbiosis with Rhizobia	1	258	R34	Submediterranean moist meadow	79	R1A	Semi-dry perennial calcareous grassland (meadow steppe)	13	R1B	Continental dry grassland (true steppe)	9	R22	Low and medium altitude hay meadow	5	S34	Balkan-Anatolian submontane genistoid scrub	5	R	Grasslands	244	S	Heathlands, scrub and tundra	7	T	Forest	4	Q	Wetlands	2	N	Coastal sand and cliff habitats	1
Trifolium pannonicum	Fabaceae	symbiosis with Rhizobia	1	663	R1A	Semi-dry perennial calcareous grassland (meadow steppe)	235	R22	Low and medium altitude hay meadow	200	R23	Mountain hay meadow	25	T19	Temperate and submediterranean thermophilous deciduous forest	20	R1B	Continental dry grassland (true steppe)	14	R	Grasslands	622	T	Forest	31	S	Heathlands, scrub and tundra	8	M	Coastal saltmarshes	1	Q	Wetlands	1
Trifolium parnassii	Fabaceae	symbiosis with Rhizobia	1	96	R1K	Balkan and Anatolian oromediterranean dry grassland	53	R43	Temperate acidophilous alpine grassland	12	S75	Eastern Mediterranean mountain hedgehog-heath	9	R21	Mesic permanent pasture of lowlands and mountains	1	S23	Alpine and subalpine Juniperus scrub	1	R	Grasslands	86	S	Heathlands, scrub and tundra	10
Trifolium patens	Fabaceae	symbiosis with Rhizobia	1	1817	R22	Low and medium altitude hay meadow	338	R34	Submediterranean moist meadow	140	R35	Moist or wet mesotrophic to eutrophic hay meadow	38	R1A	Semi-dry perennial calcareous grassland (meadow steppe)	33	R37	Temperate and boreal moist or wet oligotrophic grassland	13	R	Grasslands	1794	T	Forest	9	Q	Wetlands	7	S	Heathlands, scrub and tundra	5	N	Coastal sand and cliff habitats	2
Trifolium patulum	Fabaceae	symbiosis with Rhizobia	1	102	T19	Temperate and submediterranean thermophilous deciduous forest	44	T33	Mediterranean mountain Abies forest	9	T17	Fagus forest on non-acid soils	6	T1E	Carpinus and Quercus mesic deciduous forest	6	T36	Temperate and submediterranean montane Pinus sylvestris-Pinus nigra forest	5	T	Forest	96	R	Grasslands	4	S	Heathlands, scrub and tundra	2
Trifolium phitosianum	Fabaceae	symbiosis with Rhizobia	1	10	T3A	Mediterranean lowland to submontane Pinus forest	7	R12	Cryptogam- and annual-dominated vegetation on siliceous rock outcrops	1	T21	Mediterranean evergreen Quercus forest	1							T	Forest	9	R	Grasslands	1
Trifolium phleoides	Fabaceae	symbiosis with Rhizobia	1	50	R31	Mediterranean tall humid inland grassland	12	R1R	Mediterranean to Atlantic open, dry, acid and neutral grassland	11	R14	Perennial rocky grassland of the Italian Peninsula	5	R1A	Semi-dry perennial calcareous grassland (meadow steppe)	5	R1B	Continental dry grassland (true steppe)	4	R	Grasslands	46	S	Heathlands, scrub and tundra	3	T	Forest	1
Trifolium physodes	Fabaceae	symbiosis with Rhizobia	1	318	T3D	Mediterranean Cupressaceae forest	34	T21	Mediterranean evergreen Quercus forest	26	T14	Mediterranean and Macaronesian riparian forest	24	T19	Temperate and submediterranean thermophilous deciduous forest	16	T33	Mediterranean mountain Abies forest	16	T	Forest	231	R	Grasslands	47	S	Heathlands, scrub and tundra	40
Trifolium pignantii	Fabaceae	symbiosis with Rhizobia	1	385	T19	Temperate and submediterranean thermophilous deciduous forest	159	T17	Fagus forest on non-acid soils	38	T33	Mediterranean mountain Abies forest	27	T1E	Carpinus and Quercus mesic deciduous forest	17	T36	Temperate and submediterranean montane Pinus sylvestris-Pinus nigra forest	8	T	Forest	376	S	Heathlands, scrub and tundra	6	R	Grasslands	3
Trifolium pilczii	Fabaceae	symbiosis with Rhizobia	1	13	S22	Alpine and subalpine ericoid heath	3	R44	Arctic-alpine calcareous grassland	2										R	Grasslands	10	S	Heathlands, scrub and tundra	3
Trifolium pratense	Fabaceae	symbiosis with Rhizobia	1	75050	R22	Low and medium altitude hay meadow	25364	R21	Mesic permanent pasture of lowlands and mountains	6079	R1A	Semi-dry perennial calcareous grassland (meadow steppe)	5695	R35	Moist or wet mesotrophic to eutrophic hay meadow	1717	R23	Mountain hay meadow	1713	R	Grasslands	70253	T	Forest	2440	S	Heathlands, scrub and tundra	1411	Q	Wetlands	558	N	Coastal sand and cliff habitats	270
Trifolium purpureum	Fabaceae	symbiosis with Rhizobia	1	57	R1B	Continental dry grassland (true steppe)	7	R1R	Mediterranean to Atlantic open, dry, acid and neutral grassland	6	S34	Balkan-Anatolian submontane genistoid scrub	5	R1A	Semi-dry perennial calcareous grassland (meadow steppe)	4	R1P	Oceanic to subcontinental inland sand grassland on dry acid and neutral soils	4	R	Grasslands	41	S	Heathlands, scrub and tundra	8	T	Forest	8
Trifolium repens	Fabaceae	symbiosis with Rhizobia	1	94972	R22	Low and medium altitude hay meadow	21921	R21	Mesic permanent pasture of lowlands and mountains	15513	R36	Moist or wet mesotrophic to eutrophic pasture	5736	R1A	Semi-dry perennial calcareous grassland (meadow steppe)	2326	R35	Moist or wet mesotrophic to eutrophic hay meadow	2097	R	Grasslands	90012	T	Forest	1154	S	Heathlands, scrub and tundra	1076	N	Coastal sand and cliff habitats	1059	Q	Wetlands	863
Trifolium resupinatum	Fabaceae	symbiosis with Rhizobia	1	808	R34	Submediterranean moist meadow	150	R31	Mediterranean tall humid inland grassland	63	R36	Moist or wet mesotrophic to eutrophic pasture	37	R1D	Mediterranean closely grazed dry grassland	22	R1R	Mediterranean to Atlantic open, dry, acid and neutral grassland	16	R	Grasslands	713	Q	Wetlands	32	T	Forest	24	S	Heathlands, scrub and tundra	15	M	Coastal saltmarshes	14
Trifolium retusum	Fabaceae	symbiosis with Rhizobia	1	294	R62	Continental inland salt steppe	57	R1B	Continental dry grassland (true steppe)	51	R1R	Mediterranean to Atlantic open, dry, acid and neutral grassland	16	R1D	Mediterranean closely grazed dry grassland	13	R35	Moist or wet mesotrophic to eutrophic hay meadow	8	R	Grasslands	286	M	Coastal saltmarshes	4	S	Heathlands, scrub and tundra	4
Trifolium rubens	Fabaceae	symbiosis with Rhizobia	1	1732	R1A	Semi-dry perennial calcareous grassland (meadow steppe)	687	T19	Temperate and submediterranean thermophilous deciduous forest	402	R22	Low and medium altitude hay meadow	81	R51	Thermophilous forest fringe of base-rich soils	43	T1E	Carpinus and Quercus mesic deciduous forest	31	R	Grasslands	979	T	Forest	690	S	Heathlands, scrub and tundra	62	U	Inland sparsely vegetated habitats	1
Trifolium scabrum	Fabaceae	symbiosis with Rhizobia	1	2991	R1F	Mediterranean annual-rich dry grassland	330	R1A	Semi-dry perennial calcareous grassland (meadow steppe)	211	R1R	Mediterranean to Atlantic open, dry, acid and neutral grassland	201	R1D	Mediterranean closely grazed dry grassland	134	R1E	Mediterranean tall perennial dry grassland	99	R	Grasslands	2316	S	Heathlands, scrub and tundra	358	T	Forest	170	N	Coastal sand and cliff habitats	142	M	Coastal saltmarshes	3
Trifolium sebastiani	Fabaceae	symbiosis with Rhizobia	1	3	R1R	Mediterranean to Atlantic open, dry, acid and neutral grassland	1	T19	Temperate and submediterranean thermophilous deciduous forest	1										R	Grasslands	2	T	Forest	1
Trifolium setiferum	Fabaceae	symbiosis with Rhizobia	1	59	R1A	Semi-dry perennial calcareous grassland (meadow steppe)	9	R1R	Mediterranean to Atlantic open, dry, acid and neutral grassland	8	S34	Balkan-Anatolian submontane genistoid scrub	6	R1B	Continental dry grassland (true steppe)	5	R12	Cryptogam- and annual-dominated vegetation on siliceous rock outcrops	3	R	Grasslands	53	S	Heathlands, scrub and tundra	6
Trifolium spadiceum	Fabaceae	symbiosis with Rhizobia	1	478	R35	Moist or wet mesotrophic to eutrophic hay meadow	85	R22	Low and medium altitude hay meadow	72	R37	Temperate and boreal moist or wet oligotrophic grassland	32	Q24	Intermediate fen and soft-water spring mire	30	R23	Mountain hay meadow	13	R	Grasslands	395	Q	Wetlands	61	T	Forest	16	S	Heathlands, scrub and tundra	6
Trifolium spumosum	Fabaceae	symbiosis with Rhizobia	1	2	T1B	Acidophilous Quercus forest	1													T	Forest	2
Trifolium squamosum	Fabaceae	symbiosis with Rhizobia	1	618	R36	Moist or wet mesotrophic to eutrophic pasture	38	R35	Moist or wet mesotrophic to eutrophic hay meadow	26	R21	Mesic permanent pasture of lowlands and mountains	17	R63	Temperate inland salt marsh	13	R22	Low and medium altitude hay meadow	7	R	Grasslands	583	M	Coastal saltmarshes	19	S	Heathlands, scrub and tundra	8	T	Forest	5	Q	Wetlands	2
Trifolium squarrosum	Fabaceae	symbiosis with Rhizobia	1	51	R22	Low and medium altitude hay meadow	5	R21	Mesic permanent pasture of lowlands and mountains	4	R31	Mediterranean tall humid inland grassland	4	R34	Submediterranean moist meadow	3	T19	Temperate and submediterranean thermophilous deciduous forest	3	R	Grasslands	42	T	Forest	5	S	Heathlands, scrub and tundra	3	M	Coastal saltmarshes	1
Trifolium stellatum	Fabaceae	symbiosis with Rhizobia	1	1387	R1F	Mediterranean annual-rich dry grassland	148	R1E	Mediterranean tall perennial dry grassland	80	T3A	Mediterranean lowland to submontane Pinus forest	79	R1R	Mediterranean to Atlantic open, dry, acid and neutral grassland	66	T21	Mediterranean evergreen Quercus forest	60	R	Grasslands	802	S	Heathlands, scrub and tundra	326	T	Forest	249	N	Coastal sand and cliff habitats	8	M	Coastal saltmarshes	1
Trifolium striatum	Fabaceae	symbiosis with Rhizobia	1	2360	R1A	Semi-dry perennial calcareous grassland (meadow steppe)	309	R1B	Continental dry grassland (true steppe)	238	R21	Mesic permanent pasture of lowlands and mountains	231	R22	Low and medium altitude hay meadow	178	R1R	Mediterranean to Atlantic open, dry, acid and neutral grassland	128	R	Grasslands	2308	S	Heathlands, scrub and tundra	33	T	Forest	15	M	Coastal saltmarshes	1	N	Coastal sand and cliff habitats	1
Trifolium strictum	Fabaceae	symbiosis with Rhizobia	1	563	R1A	Semi-dry perennial calcareous grassland (meadow steppe)	117	R1R	Mediterranean to Atlantic open, dry, acid and neutral grassland	77	R24	Iberian summer pasture (vallicar)	32	R21	Mesic permanent pasture of lowlands and mountains	31	R1B	Continental dry grassland (true steppe)	30	R	Grasslands	532	S	Heathlands, scrub and tundra	28	N	Coastal sand and cliff habitats	1	T	Forest	1	U	Inland sparsely vegetated habitats	1
Trifolium subterraneum	Fabaceae	symbiosis with Rhizobia	1	924	R1D	Mediterranean closely grazed dry grassland	205	R1R	Mediterranean to Atlantic open, dry, acid and neutral grassland	106	R21	Mesic permanent pasture of lowlands and mountains	60	R12	Cryptogam- and annual-dominated vegetation on siliceous rock outcrops	42	R22	Low and medium altitude hay meadow	35	R	Grasslands	837	T	Forest	47	S	Heathlands, scrub and tundra	34	N	Coastal sand and cliff habitats	4	M	Coastal saltmarshes	1
Trifolium suffocatum	Fabaceae	symbiosis with Rhizobia	1	261	R1D	Mediterranean closely grazed dry grassland	110	R1R	Mediterranean to Atlantic open, dry, acid and neutral grassland	79	R1F	Mediterranean annual-rich dry grassland	8	R12	Cryptogam- and annual-dominated vegetation on siliceous rock outcrops	4	S72	Eastern Mediterranean spiny heath (phrygana)	4	R	Grasslands	237	S	Heathlands, scrub and tundra	13	T	Forest	7	N	Coastal sand and cliff habitats	3	U	Inland sparsely vegetated habitats	1
Trifolium sylvaticum	Fabaceae	symbiosis with Rhizobia	1	188	R1R	Mediterranean to Atlantic open, dry, acid and neutral grassland	49	R1B	Continental dry grassland (true steppe)	13	R1D	Mediterranean closely grazed dry grassland	11	T21	Mediterranean evergreen Quercus forest	8	R1A	Semi-dry perennial calcareous grassland (meadow steppe)	5	R	Grasslands	167	T	Forest	14	S	Heathlands, scrub and tundra	6	U	Inland sparsely vegetated habitats	1
Trifolium tenuifolium	Fabaceae	symbiosis with Rhizobia	1	167	R1R	Mediterranean to Atlantic open, dry, acid and neutral grassland	34	R1A	Semi-dry perennial calcareous grassland (meadow steppe)	22	S34	Balkan-Anatolian submontane genistoid scrub	22	R1D	Mediterranean closely grazed dry grassland	14	T19	Temperate and submediterranean thermophilous deciduous forest	10	R	Grasslands	122	S	Heathlands, scrub and tundra	27	T	Forest	18
Trifolium thalii	Fabaceae	symbiosis with Rhizobia	1	1666	R43	Temperate acidophilous alpine grassland	454	R21	Mesic permanent pasture of lowlands and mountains	287	S21	Subarctic and alpine dwarf Salix scrub	113	R44	Arctic-alpine calcareous grassland	88	R45	Alpine and subalpine calcareous grassland of the Balkans and Apennines	84	R	Grasslands	1455	S	Heathlands, scrub and tundra	155	T	Forest	21	U	Inland sparsely vegetated habitats	19	Q	Wetlands	16
Trifolium tomentosum	Fabaceae	symbiosis with Rhizobia	1	232	R1D	Mediterranean closely grazed dry grassland	75	S63	Eastern garrigue	21	R1R	Mediterranean to Atlantic open, dry, acid and neutral grassland	20	S72	Eastern Mediterranean spiny heath (phrygana)	12	R1F	Mediterranean annual-rich dry grassland	9	R	Grasslands	140	S	Heathlands, scrub and tundra	56	T	Forest	24	N	Coastal sand and cliff habitats	6	M	Coastal saltmarshes	5
Trifolium trichopterum	Fabaceae	symbiosis with Rhizobia	1	65	R1A	Semi-dry perennial calcareous grassland (meadow steppe)	7	R1B	Continental dry grassland (true steppe)	7	R1R	Mediterranean to Atlantic open, dry, acid and neutral grassland	3	S34	Balkan-Anatolian submontane genistoid scrub	3	T19	Temperate and submediterranean thermophilous deciduous forest	3	R	Grasslands	58	S	Heathlands, scrub and tundra	4	T	Forest	3
Trifolium uniflorum	Fabaceae	symbiosis with Rhizobia	1	217	R1D	Mediterranean closely grazed dry grassland	32	T21	Mediterranean evergreen Quercus forest	28	S72	Eastern Mediterranean spiny heath (phrygana)	26	N32	Mediterranean and Black Sea rocky sea cliff and shore	20	S75	Eastern Mediterranean mountain hedgehog-heath	12	S	Heathlands, scrub and tundra	69	T	Forest	66	R	Grasslands	58	N	Coastal sand and cliff habitats	24
Trifolium velenovskyi	Fabaceae	symbiosis with Rhizobia	1	163	R1A	Semi-dry perennial calcareous grassland (meadow steppe)	69	R22	Low and medium altitude hay meadow	34	R23	Mountain hay meadow	6	R21	Mesic permanent pasture of lowlands and mountains	4	R37	Temperate and boreal moist or wet oligotrophic grassland	3	R	Grasslands	161	T	Forest	2
Trifolium vesiculosum	Fabaceae	symbiosis with Rhizobia	1	14	R1B	Continental dry grassland (true steppe)	4	N32	Mediterranean and Black Sea rocky sea cliff and shore	2	R16	Perennial rocky grassland of Central and South-Eastern Europe	1	R1D	Mediterranean closely grazed dry grassland	1	R55	Lowland moist or wet tall-herb and fern fringe	1	R	Grasslands	11	N	Coastal sand and cliff habitats	2	T	Forest	1
Trifolium wettsteinii	Fabaceae	symbiosis with Rhizobia	1	1	S22	Alpine and subalpine ericoid heath	1													S	Heathlands, scrub and tundra	1
Trigonella balansae	Fabaceae	symbiosis with Rhizobia	1	34	N32	Mediterranean and Black Sea rocky sea cliff and shore	7	N16	Mediterranean and Macaronesian coastal dune grassland (grey dune)	4	S35	Temperate and submediterranean thorn scrub	2	S54	Thermomediterranean arid scrub	2	T24	Olea europaea-Ceratonia siliqua forest	2	N	Coastal sand and cliff habitats	11	S	Heathlands, scrub and tundra	10	R	Grasslands	8	T	Forest	4	U	Inland sparsely vegetated habitats	1
Trigonella caerulea	Fabaceae	symbiosis with Rhizobia	1	15	R55	Lowland moist or wet tall-herb and fern fringe	2	N17	Black Sea coastal dune grassland (grey dune)	1	R16	Perennial rocky grassland of Central and South-Eastern Europe	1	R21	Mesic permanent pasture of lowlands and mountains	1	R22	Low and medium altitude hay meadow	1	R	Grasslands	13	N	Coastal sand and cliff habitats	1	S	Heathlands, scrub and tundra	1
Trigonella cariensis	Fabaceae	symbiosis with Rhizobia	1	5	T24	Olea europaea-Ceratonia siliqua forest	3	T21	Mediterranean evergreen Quercus forest	2										T	Forest	5
Trigonella esculenta	Fabaceae	symbiosis with Rhizobia	1	34	R1F	Mediterranean annual-rich dry grassland	4	T3A	Mediterranean lowland to submontane Pinus forest	2	R18	Perennial rocky calcareous grassland of subatlantic-submediterranean Europe	1	R1A	Semi-dry perennial calcareous grassland (meadow steppe)	1	R1E	Mediterranean tall perennial dry grassland	1	R	Grasslands	27	T	Forest	5	S	Heathlands, scrub and tundra	2
Trigonella foenum-graecum	Fabaceae	symbiosis with Rhizobia	1	2	T19	Temperate and submediterranean thermophilous deciduous forest	1													R	Grasslands	1	T	Forest	1
Trigonella gladiata	Fabaceae	symbiosis with Rhizobia	1	166	R1B	Continental dry grassland (true steppe)	26	R1A	Semi-dry perennial calcareous grassland (meadow steppe)	11	R14	Perennial rocky grassland of the Italian Peninsula	6	R16	Perennial rocky grassland of Central and South-Eastern Europe	6	R1F	Mediterranean annual-rich dry grassland	6	R	Grasslands	151	T	Forest	8	S	Heathlands, scrub and tundra	6	N	Coastal sand and cliff habitats	1
Trigonella graeca	Fabaceae	symbiosis with Rhizobia	1	6	S51	Mediterranean maquis and arborescent matorral	1	S63	Eastern garrigue	1	S72	Eastern Mediterranean spiny heath (phrygana)	1	S93	Mediterranean riparian scrub	1	T14	Mediterranean and Macaronesian riparian forest	1	S	Heathlands, scrub and tundra	4	T	Forest	2
Trigonella maritima	Fabaceae	symbiosis with Rhizobia	1	23	R1F	Mediterranean annual-rich dry grassland	7	N16	Mediterranean and Macaronesian coastal dune grassland (grey dune)	3	R1D	Mediterranean closely grazed dry grassland	3	N32	Mediterranean and Black Sea rocky sea cliff and shore	1				R	Grasslands	19	N	Coastal sand and cliff habitats	4
Trigonella procumbens	Fabaceae	symbiosis with Rhizobia	1	15	R62	Continental inland salt steppe	4	R1B	Continental dry grassland (true steppe)	2	R36	Moist or wet mesotrophic to eutrophic pasture	2	N17	Black Sea coastal dune grassland (grey dune)	1				R	Grasslands	13	N	Coastal sand and cliff habitats	1	S	Heathlands, scrub and tundra	1
Trigonella rechingeri	Fabaceae	symbiosis with Rhizobia	1	4	S72	Eastern Mediterranean spiny heath (phrygana)	2	S66	Mediterranean halo-nitrophilous scrub	1										S	Heathlands, scrub and tundra	3	R	Grasslands	1
Trigonella spicata	Fabaceae	symbiosis with Rhizobia	1	1	T24	Olea europaea-Ceratonia siliqua forest	1													T	Forest	1
Trigonella spinosa	Fabaceae	symbiosis with Rhizobia	1	5	T19	Temperate and submediterranean thermophilous deciduous forest	2	S63	Eastern garrigue	1	S72	Eastern Mediterranean spiny heath (phrygana)	1	T24	Olea europaea-Ceratonia siliqua forest	1				T	Forest	3	S	Heathlands, scrub and tundra	2
Tripodion tetraphyllum	Fabaceae	symbiosis with Rhizobia	0	249	R1E	Mediterranean tall perennial dry grassland	44	R1F	Mediterranean annual-rich dry grassland	44	S63	Eastern garrigue	29	T21	Mediterranean evergreen Quercus forest	22	S72	Eastern Mediterranean spiny heath (phrygana)	13	R	Grasslands	124	S	Heathlands, scrub and tundra	80	T	Forest	44	N	Coastal sand and cliff habitats	1
Ulex argenteus	Fabaceae	symbiosis with Rhizobia	0	22	T21	Mediterranean evergreen Quercus forest	6	S62	Western acidophilous garrigue	2	R1E	Mediterranean tall perennial dry grassland	1	S51	Mediterranean maquis and arborescent matorral	1				T	Forest	15	S	Heathlands, scrub and tundra	5	R	Grasslands	2
Ulex boivinii	Fabaceae	symbiosis with Rhizobia	0	19	T21	Mediterranean evergreen Quercus forest	13	T1B	Acidophilous Quercus forest	2										T	Forest	15	S	Heathlands, scrub and tundra	4
Ulex borgiae	Fabaceae	symbiosis with Rhizobia	0	13	T21	Mediterranean evergreen Quercus forest	7	T19	Temperate and submediterranean thermophilous deciduous forest	3	T1B	Acidophilous Quercus forest	3							T	Forest	13
Ulex europaeus	Fabaceae	symbiosis with Rhizobia	0	2798	R37	Temperate and boreal moist or wet oligotrophic grassland	136	S35	Temperate and submediterranean thorn scrub	107	T1B	Acidophilous Quercus forest	89	S42	Dry heath	88	R22	Low and medium altitude hay meadow	80	S	Heathlands, scrub and tundra	1361	R	Grasslands	765	T	Forest	517	N	Coastal sand and cliff habitats	134	Q	Wetlands	13
Ulex gallii	Fabaceae	symbiosis with Rhizobia	0	1147	S42	Dry heath	103	T1B	Acidophilous Quercus forest	58	S51	Mediterranean maquis and arborescent matorral	32	S41	Wet heath	30	R54	Pteridium aquilinum vegetation	23	S	Heathlands, scrub and tundra	734	R	Grasslands	211	T	Forest	157	Q	Wetlands	37	N	Coastal sand and cliff habitats	7
Ulex genistoides	Fabaceae	symbiosis with Rhizobia	0	65	T3A	Mediterranean lowland to submontane Pinus forest	23	N1A	Atlantic and Baltic coastal dune scrub	11	S62	Western acidophilous garrigue	9	T21	Mediterranean evergreen Quercus forest	5	S51	Mediterranean maquis and arborescent matorral	1	T	Forest	29	S	Heathlands, scrub and tundra	21	N	Coastal sand and cliff habitats	12	R	Grasslands	3
Ulex micranthus	Fabaceae	symbiosis with Rhizobia	0	1	S33	Lowland to montane temperate and submediterranean genistoid scrub	1													S	Heathlands, scrub and tundra	1
Ulex minor	Fabaceae	symbiosis with Rhizobia	0	1400	S42	Dry heath	157	R37	Temperate and boreal moist or wet oligotrophic grassland	114	T1B	Acidophilous Quercus forest	90	S41	Wet heath	51	R54	Pteridium aquilinum vegetation	43	S	Heathlands, scrub and tundra	710	R	Grasslands	450	T	Forest	192	Q	Wetlands	42	N	Coastal sand and cliff habitats	5
Ulex parviflorus	Fabaceae	symbiosis with Rhizobia	0	1394	T21	Mediterranean evergreen Quercus forest	310	T3A	Mediterranean lowland to submontane Pinus forest	160	S61	Western basiphilous garrigue	140	S51	Mediterranean maquis and arborescent matorral	36	T19	Temperate and submediterranean thermophilous deciduous forest	33	T	Forest	749	S	Heathlands, scrub and tundra	555	R	Grasslands	83	N	Coastal sand and cliff habitats	5	U	Inland sparsely vegetated habitats	2
Vicia abbreviata	Fabaceae	symbiosis with Rhizobia	1	4	T19	Temperate and submediterranean thermophilous deciduous forest	4													T	Forest	4
Vicia altissima	Fabaceae	symbiosis with Rhizobia	1	7	R55	Lowland moist or wet tall-herb and fern fringe	4	MA251	Mediterranean upper saltmarsh	1	MA252	Mediterranean upper-mid saltmarsh and saline and brackish reed rush and sedge bed	1	R31	Mediterranean tall humid inland grassland	1				R	Grasslands	5	M	Coastal saltmarshes	2
Vicia argentea	Fabaceae	symbiosis with Rhizobia	1	3	R43	Temperate acidophilous alpine grassland	1													R	Grasslands	3
Vicia articulata	Fabaceae	symbiosis with Rhizobia	1	27	R1R	Mediterranean to Atlantic open, dry, acid and neutral grassland	7	T19	Temperate and submediterranean thermophilous deciduous forest	6	T1A	Mediterranean thermophilous deciduous forest	4	R1A	Semi-dry perennial calcareous grassland (meadow steppe)	3	R16	Perennial rocky grassland of Central and South-Eastern Europe	2	R	Grasslands	15	T	Forest	10	S	Heathlands, scrub and tundra	2
Vicia barbazitae	Fabaceae	symbiosis with Rhizobia	1	49	T19	Temperate and submediterranean thermophilous deciduous forest	36	R34	Submediterranean moist meadow	2	T17	Fagus forest on non-acid soils	2	T1E	Carpinus and Quercus mesic deciduous forest	2	T27	Ilex aquifolium forest	2	T	Forest	44	R	Grasslands	5
Vicia benghalensis	Fabaceae	symbiosis with Rhizobia	1	69	T19	Temperate and submediterranean thermophilous deciduous forest	11	R1R	Mediterranean to Atlantic open, dry, acid and neutral grassland	7	N32	Mediterranean and Black Sea rocky sea cliff and shore	4	S51	Mediterranean maquis and arborescent matorral	4	T24	Olea europaea-Ceratonia siliqua forest	4	S	Heathlands, scrub and tundra	23	T	Forest	22	R	Grasslands	18	N	Coastal sand and cliff habitats	4	M	Coastal saltmarshes	1
Vicia bithynica	Fabaceae	symbiosis with Rhizobia	1	201	T19	Temperate and submediterranean thermophilous deciduous forest	46	R1A	Semi-dry perennial calcareous grassland (meadow steppe)	24	T21	Mediterranean evergreen Quercus forest	21	R22	Low and medium altitude hay meadow	19	R1E	Mediterranean tall perennial dry grassland	6	T	Forest	91	R	Grasslands	82	S	Heathlands, scrub and tundra	27	U	Inland sparsely vegetated habitats	1
Vicia cassubica	Fabaceae	symbiosis with Rhizobia	1	710	T19	Temperate and submediterranean thermophilous deciduous forest	206	T1E	Carpinus and Quercus mesic deciduous forest	66	T35	Temperate continental Pinus sylvestris forest	41	R22	Low and medium altitude hay meadow	29	T17	Fagus forest on non-acid soils	17	T	Forest	572	R	Grasslands	126	S	Heathlands, scrub and tundra	10	Q	Wetlands	1	U	Inland sparsely vegetated habitats	1
Vicia cracca	Fabaceae	symbiosis with Rhizobia	1	43081	R22	Low and medium altitude hay meadow	15319	R35	Moist or wet mesotrophic to eutrophic hay meadow	3512	R1A	Semi-dry perennial calcareous grassland (meadow steppe)	2849	R55	Lowland moist or wet tall-herb and fern fringe	1386	R37	Temperate and boreal moist or wet oligotrophic grassland	1198	R	Grasslands	37897	T	Forest	2662	S	Heathlands, scrub and tundra	1215	Q	Wetlands	883	N	Coastal sand and cliff habitats	366
Vicia cretica	Fabaceae	symbiosis with Rhizobia	1	143	T3A	Mediterranean lowland to submontane Pinus forest	28	S63	Eastern garrigue	23	S72	Eastern Mediterranean spiny heath (phrygana)	17	T21	Mediterranean evergreen Quercus forest	13	T24	Olea europaea-Ceratonia siliqua forest	9	S	Heathlands, scrub and tundra	72	T	Forest	61	R	Grasslands	8	N	Coastal sand and cliff habitats	2
Vicia cuspidata	Fabaceae	symbiosis with Rhizobia	1	6	T3A	Mediterranean lowland to submontane Pinus forest	5													T	Forest	6
Vicia disperma	Fabaceae	symbiosis with Rhizobia	1	219	T3A	Mediterranean lowland to submontane Pinus forest	36	R1R	Mediterranean to Atlantic open, dry, acid and neutral grassland	20	T21	Mediterranean evergreen Quercus forest	20	T19	Temperate and submediterranean thermophilous deciduous forest	14	S51	Mediterranean maquis and arborescent matorral	5	T	Forest	91	S	Heathlands, scrub and tundra	68	R	Grasslands	56	N	Coastal sand and cliff habitats	3	Q	Wetlands	1
Vicia dumetorum	Fabaceae	symbiosis with Rhizobia	1	346	T1E	Carpinus and Quercus mesic deciduous forest	82	T17	Fagus forest on non-acid soils	61	T1F	Ravine forest	21	T19	Temperate and submediterranean thermophilous deciduous forest	19	R51	Thermophilous forest fringe of base-rich soils	17	T	Forest	274	R	Grasslands	64	S	Heathlands, scrub and tundra	8
Vicia ervilia	Fabaceae	symbiosis with Rhizobia	1	10	R22	Low and medium altitude hay meadow	3	R35	Moist or wet mesotrophic to eutrophic hay meadow	1	T1E	Carpinus and Quercus mesic deciduous forest	1							R	Grasslands	9	T	Forest	1
Vicia faba	Fabaceae	symbiosis with Rhizobia	1	5	N32	Mediterranean and Black Sea rocky sea cliff and shore	1	R1A	Semi-dry perennial calcareous grassland (meadow steppe)	1	R35	Moist or wet mesotrophic to eutrophic hay meadow	1	R36	Moist or wet mesotrophic to eutrophic pasture	1				R	Grasslands	3	N	Coastal sand and cliff habitats	1	T	Forest	1
Vicia glauca	Fabaceae	symbiosis with Rhizobia	1	27	R14	Perennial rocky grassland of the Italian Peninsula	18	R1E	Mediterranean tall perennial dry grassland	2										R	Grasslands	27
Vicia grandiflora	Fabaceae	symbiosis with Rhizobia	1	932	R22	Low and medium altitude hay meadow	306	T19	Temperate and submediterranean thermophilous deciduous forest	97	R1A	Semi-dry perennial calcareous grassland (meadow steppe)	60	R21	Mesic permanent pasture of lowlands and mountains	36	R1B	Continental dry grassland (true steppe)	27	R	Grasslands	716	T	Forest	181	S	Heathlands, scrub and tundra	34	Q	Wetlands	1
Vicia hirsuta	Fabaceae	symbiosis with Rhizobia	1	6951	R22	Low and medium altitude hay meadow	2674	R1A	Semi-dry perennial calcareous grassland (meadow steppe)	784	R1P	Oceanic to subcontinental inland sand grassland on dry acid and neutral soils	315	R21	Mesic permanent pasture of lowlands and mountains	220	R1B	Continental dry grassland (true steppe)	207	R	Grasslands	6173	T	Forest	490	S	Heathlands, scrub and tundra	211	N	Coastal sand and cliff habitats	45	Q	Wetlands	21
Vicia hybrida	Fabaceae	symbiosis with Rhizobia	1	126	R1A	Semi-dry perennial calcareous grassland (meadow steppe)	10	T1A	Mediterranean thermophilous deciduous forest	10	T14	Mediterranean and Macaronesian riparian forest	9	N32	Mediterranean and Black Sea rocky sea cliff and shore	8	R1E	Mediterranean tall perennial dry grassland	8	T	Forest	47	R	Grasslands	42	S	Heathlands, scrub and tundra	25	N	Coastal sand and cliff habitats	12
Vicia lathyroides	Fabaceae	symbiosis with Rhizobia	1	2511	R1P	Oceanic to subcontinental inland sand grassland on dry acid and neutral soils	320	R22	Low and medium altitude hay meadow	265	N1A	Atlantic and Baltic coastal dune scrub	191	R1B	Continental dry grassland (true steppe)	127	R1A	Semi-dry perennial calcareous grassland (meadow steppe)	122	R	Grasslands	2000	N	Coastal sand and cliff habitats	273	S	Heathlands, scrub and tundra	126	T	Forest	110	U	Inland sparsely vegetated habitats	2
Vicia leucantha	Fabaceae	symbiosis with Rhizobia	1	1	T24	Olea europaea-Ceratonia siliqua forest	1													T	Forest	1
Vicia loiseleurii	Fabaceae	symbiosis with Rhizobia	1	20	T19	Temperate and submediterranean thermophilous deciduous forest	13	T1E	Carpinus and Quercus mesic deciduous forest	3	R1A	Semi-dry perennial calcareous grassland (meadow steppe)	1							T	Forest	19	R	Grasslands	1
Vicia lutea	Fabaceae	symbiosis with Rhizobia	1	301	R1A	Semi-dry perennial calcareous grassland (meadow steppe)	45	R22	Low and medium altitude hay meadow	31	R1R	Mediterranean to Atlantic open, dry, acid and neutral grassland	29	R1B	Continental dry grassland (true steppe)	11	T3A	Mediterranean lowland to submontane Pinus forest	10	R	Grasslands	234	T	Forest	41	S	Heathlands, scrub and tundra	22	M	Coastal saltmarshes	1	N	Coastal sand and cliff habitats	1
Vicia melanops	Fabaceae	symbiosis with Rhizobia	1	30	T19	Temperate and submediterranean thermophilous deciduous forest	7	T1E	Carpinus and Quercus mesic deciduous forest	3	R1A	Semi-dry perennial calcareous grassland (meadow steppe)	2	R22	Low and medium altitude hay meadow	2	T17	Fagus forest on non-acid soils	2	T	Forest	13	R	Grasslands	12	S	Heathlands, scrub and tundra	4	U	Inland sparsely vegetated habitats	1
Vicia monantha	Fabaceae	symbiosis with Rhizobia	1	7	T31	Temperate mountain Picea forest	2	R1E	Mediterranean tall perennial dry grassland	1										T	Forest	4	R	Grasslands	2	S	Heathlands, scrub and tundra	1
Vicia montenegrina	Fabaceae	symbiosis with Rhizobia	1	11	T17	Fagus forest on non-acid soils	9	T19	Temperate and submediterranean thermophilous deciduous forest	2										T	Forest	11
Vicia narbonensis	Fabaceae	symbiosis with Rhizobia	1	23	T19	Temperate and submediterranean thermophilous deciduous forest	4	R1A	Semi-dry perennial calcareous grassland (meadow steppe)	3	R51	Thermophilous forest fringe of base-rich soils	2	S35	Temperate and submediterranean thorn scrub	2	T21	Mediterranean evergreen Quercus forest	2	R	Grasslands	10	T	Forest	9	S	Heathlands, scrub and tundra	3	Q	Wetlands	1
Vicia ochroleuca	Fabaceae	symbiosis with Rhizobia	1	82	T19	Temperate and submediterranean thermophilous deciduous forest	31	T21	Mediterranean evergreen Quercus forest	13	T1E	Carpinus and Quercus mesic deciduous forest	4	T1G	Alnus cordata forest	3	R22	Low and medium altitude hay meadow	2	T	Forest	70	S	Heathlands, scrub and tundra	9	R	Grasslands	3
Vicia onobrychioides	Fabaceae	symbiosis with Rhizobia	1	134	R1A	Semi-dry perennial calcareous grassland (meadow steppe)	33	R22	Low and medium altitude hay meadow	19	T19	Temperate and submediterranean thermophilous deciduous forest	17	R18	Perennial rocky calcareous grassland of subatlantic-submediterranean Europe	7	T21	Mediterranean evergreen Quercus forest	6	R	Grasslands	91	T	Forest	31	S	Heathlands, scrub and tundra	12
Vicia oroboides	Fabaceae	symbiosis with Rhizobia	1	659	T17	Fagus forest on non-acid soils	388	T1E	Carpinus and Quercus mesic deciduous forest	76	T32	Temperate mountain Abies forest	30	T1F	Ravine forest	23	T31	Temperate mountain Picea forest	20	T	Forest	654	R	Grasslands	3	S	Heathlands, scrub and tundra	2
Vicia orobus	Fabaceae	symbiosis with Rhizobia	1	147	R23	Mountain hay meadow	27	R1A	Semi-dry perennial calcareous grassland (meadow steppe)	22	T19	Temperate and submediterranean thermophilous deciduous forest	10	R21	Mesic permanent pasture of lowlands and mountains	5	R22	Low and medium altitude hay meadow	4	R	Grasslands	106	T	Forest	29	S	Heathlands, scrub and tundra	12
Vicia pannonica	Fabaceae	symbiosis with Rhizobia	1	218	R22	Low and medium altitude hay meadow	50	R1B	Continental dry grassland (true steppe)	36	R1A	Semi-dry perennial calcareous grassland (meadow steppe)	34	S35	Temperate and submediterranean thorn scrub	9	R21	Mesic permanent pasture of lowlands and mountains	8	R	Grasslands	197	S	Heathlands, scrub and tundra	11	T	Forest	9	U	Inland sparsely vegetated habitats	1
Vicia parviflora	Fabaceae	symbiosis with Rhizobia	1	337	R1A	Semi-dry perennial calcareous grassland (meadow steppe)	32	R22	Low and medium altitude hay meadow	28	N16	Mediterranean and Macaronesian coastal dune grassland (grey dune)	24	R1R	Mediterranean to Atlantic open, dry, acid and neutral grassland	22	R36	Moist or wet mesotrophic to eutrophic pasture	22	R	Grasslands	180	T	Forest	83	S	Heathlands, scrub and tundra	49	N	Coastal sand and cliff habitats	25
Vicia peregrina	Fabaceae	symbiosis with Rhizobia	1	91	R1B	Continental dry grassland (true steppe)	23	R1E	Mediterranean tall perennial dry grassland	10	R1A	Semi-dry perennial calcareous grassland (meadow steppe)	8	T19	Temperate and submediterranean thermophilous deciduous forest	8	R22	Low and medium altitude hay meadow	3	R	Grasslands	73	T	Forest	13	S	Heathlands, scrub and tundra	4	N	Coastal sand and cliff habitats	1
Vicia pinetorum	Fabaceae	symbiosis with Rhizobia	1	2	T3C	Taxus baccata forest	1													S	Heathlands, scrub and tundra	1	T	Forest	1
Vicia pisiformis	Fabaceae	symbiosis with Rhizobia	1	198	T1E	Carpinus and Quercus mesic deciduous forest	69	T19	Temperate and submediterranean thermophilous deciduous forest	68	R51	Thermophilous forest fringe of base-rich soils	8	R1A	Semi-dry perennial calcareous grassland (meadow steppe)	4	S35	Temperate and submediterranean thorn scrub	3	T	Forest	173	R	Grasslands	17	S	Heathlands, scrub and tundra	8
Vicia pubescens	Fabaceae	symbiosis with Rhizobia	1	67	T21	Mediterranean evergreen Quercus forest	11	T19	Temperate and submediterranean thermophilous deciduous forest	7	R1R	Mediterranean to Atlantic open, dry, acid and neutral grassland	6	T3A	Mediterranean lowland to submontane Pinus forest	6	R22	Low and medium altitude hay meadow	5	T	Forest	30	R	Grasslands	23	S	Heathlands, scrub and tundra	12	M	Coastal saltmarshes	2
Vicia pyrenaica	Fabaceae	symbiosis with Rhizobia	1	740	R1A	Semi-dry perennial calcareous grassland (meadow steppe)	210	R43	Temperate acidophilous alpine grassland	74	T34	Temperate subalpine Larix, Pinus cembra and Pinus uncinata forest	47	R44	Arctic-alpine calcareous grassland	33	R21	Mesic permanent pasture of lowlands and mountains	29	R	Grasslands	559	T	Forest	133	S	Heathlands, scrub and tundra	40	U	Inland sparsely vegetated habitats	7	Q	Wetlands	1
Vicia sativa	Fabaceae	symbiosis with Rhizobia	1	13070	R22	Low and medium altitude hay meadow	4909	R1A	Semi-dry perennial calcareous grassland (meadow steppe)	1440	R21	Mesic permanent pasture of lowlands and mountains	632	R1B	Continental dry grassland (true steppe)	387	R1P	Oceanic to subcontinental inland sand grassland on dry acid and neutral soils	364	R	Grasslands	11560	T	Forest	704	S	Heathlands, scrub and tundra	483	N	Coastal sand and cliff habitats	265	M	Coastal saltmarshes	23
Vicia sepium	Fabaceae	symbiosis with Rhizobia	1	18720	R22	Low and medium altitude hay meadow	5128	T17	Fagus forest on non-acid soils	2050	T1E	Carpinus and Quercus mesic deciduous forest	1946	R55	Lowland moist or wet tall-herb and fern fringe	710	T19	Temperate and submediterranean thermophilous deciduous forest	692	R	Grasslands	9340	T	Forest	8456	S	Heathlands, scrub and tundra	820	N	Coastal sand and cliff habitats	55	Q	Wetlands	41
Vicia serratifolia	Fabaceae	symbiosis with Rhizobia	1	2	R16	Perennial rocky grassland of Central and South-Eastern Europe	1	T19	Temperate and submediterranean thermophilous deciduous forest	1										R	Grasslands	1	T	Forest	1
Vicia sibthorpii	Fabaceae	symbiosis with Rhizobia	1	22	T17	Fagus forest on non-acid soils	9	T19	Temperate and submediterranean thermophilous deciduous forest	5	T1E	Carpinus and Quercus mesic deciduous forest	2	S51	Mediterranean maquis and arborescent matorral	1	T3D	Mediterranean Cupressaceae forest	1	T	Forest	21	S	Heathlands, scrub and tundra	1
Vicia sparsiflora	Fabaceae	symbiosis with Rhizobia	1	25	T19	Temperate and submediterranean thermophilous deciduous forest	20	T1E	Carpinus and Quercus mesic deciduous forest	2	R55	Lowland moist or wet tall-herb and fern fringe	1							T	Forest	23	R	Grasslands	2
Vicia sylvatica	Fabaceae	symbiosis with Rhizobia	1	1449	T17	Fagus forest on non-acid soils	285	T1E	Carpinus and Quercus mesic deciduous forest	207	T1F	Ravine forest	86	R23	Mountain hay meadow	74	T31	Temperate mountain Picea forest	61	T	Forest	1077	R	Grasslands	298	S	Heathlands, scrub and tundra	70	Q	Wetlands	3	U	Inland sparsely vegetated habitats	1
Vicia tenuifolia	Fabaceae	symbiosis with Rhizobia	1	2381	R1A	Semi-dry perennial calcareous grassland (meadow steppe)	864	T19	Temperate and submediterranean thermophilous deciduous forest	301	R22	Low and medium altitude hay meadow	184	R1B	Continental dry grassland (true steppe)	108	T21	Mediterranean evergreen Quercus forest	70	R	Grasslands	1470	T	Forest	737	S	Heathlands, scrub and tundra	169	Q	Wetlands	3	U	Inland sparsely vegetated habitats	2
Vicia tetrasperma	Fabaceae	symbiosis with Rhizobia	1	4022	R22	Low and medium altitude hay meadow	1365	R1A	Semi-dry perennial calcareous grassland (meadow steppe)	456	R1P	Oceanic to subcontinental inland sand grassland on dry acid and neutral soils	167	R1B	Continental dry grassland (true steppe)	147	R35	Moist or wet mesotrophic to eutrophic hay meadow	115	R	Grasslands	3603	T	Forest	282	S	Heathlands, scrub and tundra	105	Q	Wetlands	21	N	Coastal sand and cliff habitats	5
Vicia villosa	Fabaceae	symbiosis with Rhizobia	1	1690	R22	Low and medium altitude hay meadow	268	R1A	Semi-dry perennial calcareous grassland (meadow steppe)	169	R1B	Continental dry grassland (true steppe)	162	T19	Temperate and submediterranean thermophilous deciduous forest	78	T21	Mediterranean evergreen Quercus forest	34	R	Grasslands	1135	T	Forest	274	S	Heathlands, scrub and tundra	228	N	Coastal sand and cliff habitats	38	M	Coastal saltmarshes	7

## Sheet: TABLE S2.2
EUNIS.code.3	EUNIS.name.3	plot.number	tot.species.number	mean.plot.n	min	median	max	plots.with.nfix	perc.plot.nfix	n.spec.nfix	share.spec.nfix	most.common.species.nfix1	n.most.common.species.nfix1	most.common.species.nfix2	n.most.common.species.nfix2	most.common.species.nfix3	n.most.common.species.nfix3	most.common.species.nfix4	n.most.common.species.nfix4	most.common.species.nfix5	n.most.common.species.nfix5	most.common.species.nfix6	n.most.common.species.nfix6	most.common.species.nfix7	n.most.common.species.nfix7	most.common.species.nfix8	n.most.common.species.nfix8	most.common.species.nfix9	n.most.common.species.nfix9	most.common.species.nfix10	n.most.common.species.nfix10	plots.with.rhiz	perc.plot.rhiz	plots.with.irlc	perc.plot.irlc	n.spec.rhiz	share.n.rhiz	n.spec.irlc	n.share.irlc	most.common.species.rhiz1	n.most.common.species.rhiz1	most.common.species.rhiz2	n.most.common.species.rhiz2	most.common.species.rhiz3	n.most.common.species.rhiz3	most.common.species.rhiz4	n.most.common.species.rhiz4	most.common.species.rhiz5	n.most.common.species.rhiz5
MA211	Arctic coastal saltmarsh	10	37	5.5	1	1	10
MA221	Atlantic saltmarsh driftline	70	134	11.2286	1	25	48	16	22.8571	9	6.71642	Melilotus albus	10	Vicia sativa	6	Trifolium arvense	4															16	22.8571	16	22.8571	9	6.71642	9	6.71642	Melilotus albus	10	Vicia sativa	6	Trifolium arvense	4
MA222	Atlantic upper saltmarsh	554	366	15.2671	1	4	600	476	85.9206	29	7.9235	Trifolium repens	373	Trifolium fragiferum	250	Lotus tenuis	111															464	83.7545	439	79.2419	27	7.37705	22	6.01093	Trifolium repens	373	Trifolium fragiferum	250	Lotus tenuis	111
MA223	Atlantic upper-mid saltmarsh and saline and brackish reed, rush and sedge bed	3560	568	8.84719	1	5	899.91	559	15.7022	40	7.04225	Trifolium repens	326	Lotus corniculatus	129	Trifolium fragiferum	74															543	15.2528	432	12.1348	39	6.8662	28	4.92958	Trifolium repens	326	Lotus corniculatus	129	Trifolium fragiferum	74
MA224	Atlantic mid-low saltmarsh	2943	165	6.24499	1	4	120	13	0.441726	5	3.0303	Trifolium repens	10	Lotus corniculatus	1	Melilotus albus	1	Trifolium dubium	1	Trifolium fragiferum	1											13	0.441726	12	0.407747	5	3.0303	4	2.42424	Trifolium repens	10	Lotus corniculatus	1	Melilotus albus	1	Trifolium dubium	1	Trifolium fragiferum	1
MA225	Atlantic pioneer saltmarsh	440	83	3.00227	1	4	125	3	0.681818	3	3.61446	Lotus tenuis	1	Trifolium campestre	1	Trifolium squamosum	1															3	0.681818	2	0.454545	3	3.61446	2	2.40964	Lotus tenuis	1	Trifolium campestre	1	Trifolium squamosum	1
MA232	Baltic coastal meadow	264	235	12.4659	1	10	300	123	46.5909	16	6.80851	Trifolium fragiferum	76	Trifolium repens	46	Lotus tenuis	30															121	45.8333	116	43.9394	12	5.10638	8	3.40426	Trifolium fragiferum	76	Trifolium repens	46	Lotus tenuis	30
MA241	Black Sea littoral saltmarsh	380	405	10.9421	1	100	200	98	25.7895	25	6.17284	Elaeagnus angustifolia	25	Lotus tenuis	16	Melilotus albus	15															79	20.7895	59	15.5263	24	5.92593	20	4.93827	Lotus tenuis	16	Melilotus albus	15	Trifolium fragiferum	14
MA251	Mediterranean upper saltmarsh	164	245	7.87195	1	4	150	43	26.2195	28	11.4286	Lotus tenuis	9	Lotus cytisoides	6	Melilotus indicus	6															43	26.2195	34	20.7317	28	11.4286	22	8.97959	Lotus tenuis	9	Lotus cytisoides	6	Melilotus indicus	6
MA252	Mediterranean upper-mid saltmarsh and saline and brackish reed rush and sedge bed	754	433	7.83687	1	30	1000	119	15.7825	48	11.0855	Lotus tenuis	36	Lotus preslii	13	Glycyrrhiza glabra	9	Melilotus sulcatus	9													117	15.5172	63	8.35544	47	10.8545	36	8.31409	Lotus tenuis	36	Lotus preslii	13	Glycyrrhiza glabra	9	Melilotus sulcatus	9
MA253	Mediterranean mid-low saltmarsh	1088	400	6.92188	1	30	800	93	8.54779	28	7	Lotus tenuis	19	Melilotus albus	14	Medicago littoralis	11															91	8.36397	63	5.79044	27	6.75	19	4.75	Lotus tenuis	19	Melilotus albus	14	Medicago littoralis	11
N11	Atlantic, Baltic and Arctic sand beach	193	110	5.62694	1	10	200	9	4.66321	3	2.72727	Melilotus albus	5	Hippophae rhamnoides	1	Medicago marina	1	Melilotus	1	Vicia	1											8	4.14508	8	4.14508	2	1.81818	2	1.81818	Melilotus albus	5	Medicago marina	1	Melilotus	1	Vicia	1
N12	Mediterranean and Black Sea sand beach	560	324	6.65179	1	20	400	121	21.6071	15	4.62963	Medicago marina	69	Lotus cytisoides	25	Medicago littoralis	14															116	20.7143	102	18.2143	14	4.32099	10	3.08642	Medicago marina	69	Lotus cytisoides	25	Medicago littoralis	14
N13	Atlantic and Baltic shifting coastal dune	2629	509	7.50057	1	12	500	687	26.1316	34	6.67976	Lotus corniculatus	247	Trifolium repens	194	Ononis spinosa	83															634	24.1156	494	18.7904	33	6.4833	25	4.91159	Lotus corniculatus	247	Trifolium repens	194	Ononis spinosa	83
N14	Mediterranean, Macaronesian and Black Sea shifting coastal dune	1842	549	8.57546	1	20	600	1063	57.709	42	7.65027	Medicago marina	734	Lotus cytisoides	176	Ononis variegata	134															1061	57.6004	920	49.9457	40	7.28597	26	4.73588	Medicago marina	734	Lotus cytisoides	176	Ononis variegata	134
N15	Atlantic and Baltic coastal dune grassland (grey dune)	2264	709	10.9276	1	4	400	871	38.4717	47	6.62906	Ononis spinosa	246	Lotus corniculatus	158	Hippophae rhamnoides	141															770	34.0106	636	28.0919	44	6.20592	35	4.93653	Ononis spinosa	246	Lotus corniculatus	158	Medicago littoralis	102
N16	Mediterranean and Macaronesian coastal dune grassland (grey dune)	2161	1043	12.1379	1	20	510	1796	83.1097	112	10.7383	Lotus cytisoides	671	Medicago littoralis	655	Medicago marina	575															1796	83.1097	1421	65.7566	110	10.5465	66	6.3279	Lotus cytisoides	671	Medicago littoralis	655	Medicago marina	575
N17	Black Sea coastal dune grassland (grey dune)	541	449	12.8207	4	35	250	231	42.6987	25	5.56793	Medicago falcata	88	Astragalus varius	59	Astragalus onobrychis	57															223	41.22	217	40.1109	23	5.12249	17	3.78619	Medicago falcata	88	Astragalus varius	59	Astragalus onobrychis	57
N18	Atlantic and Baltic coastal Empetrum heath	157	122	9.47134	1	25	86	51	32.4841	12	9.83607	Lotus corniculatus	28	Genista anglica	16	Trifolium repens	6															48	30.5732	9	5.73248	10	8.19672	6	4.91803	Lotus corniculatus	28	Genista anglica	16	Trifolium repens	6
N19	Atlantic coastal Calluna and Ulex heath	168	236	12.2381	2	25	60	93	55.3571	21	8.89831	Lotus corniculatus	53	Ulex europaeus	46	Trifolium repens	16															92	54.7619	29	17.2619	20	8.47458	10	4.23729	Lotus corniculatus	53	Ulex europaeus	46	Trifolium repens	16
N1A	Atlantic and Baltic coastal dune scrub	2417	785	18.5561	1	16	400	1827	75.5896	45	5.73248	Hippophae rhamnoides	1197	Lotus corniculatus	430	Vicia lathyroides	191															910	37.65	624	25.8171	41	5.22293	21	2.67516	Lotus corniculatus	430	Vicia lathyroides	191	Ononis spinosa	167
N1B	Mediterranean and Black Sea coastal dune scrub	270	468	11.2704	2	4	300	112	41.4815	40	8.54701	Dorycnium hirsutum	32	Medicago littoralis	23	Spartium junceum	17															111	41.1111	52	19.2593	37	7.90598	19	4.05983	Dorycnium hirsutum	32	Medicago littoralis	23	Spartium junceum	17
N1D	Atlantic and Baltic broad-leaved coastal dune forest	705	597	21.583	2	100	600	237	33.617	26	4.35511	Alnus glutinosa	107	Hippophae rhamnoides	60	Cytisus scoparius	22															84	11.9149	44	6.24113	23	3.8526	15	2.51256	Cytisus scoparius	22	Ulex europaeus	19	Vicia cracca	12
N1E	Black Sea broad-leaved coastal dune forest	15	136	15.8	5	100	100	14	93.3333	9	6.61765	Elaeagnus angustifolia	13	Lotus ucrainicus	2	Astragalus asper	1	Colutea arborescens aggr.	1	Hippocrepis emerus	1	Medicago falcata	1	Melilotus neapolitanus	1	Onobrychis alba	1	Securigera varia	1			4	26.6667	2	13.3333	8	5.88235	5	3.67647	Lotus ucrainicus	2	Astragalus asper	1	Colutea arborescens aggr.	1	Hippocrepis emerus	1	Medicago falcata	1
N1F	Baltic coniferous coastal dune forest	200	212	15.475	25	200	900	22	11	10	4.71698	Alnus glutinosa	8	Cytisus scoparius	7	Alnus incana	1	Anthyllis vulneraria	1	Hippophae rhamnoides	1	Myrica gale	1	Pisum sativum	1	Vicia hirsuta	1	Vicia lathyroides	1	Vicia sativa	1	12	6	4	2	6	2.83019	4	1.88679	Cytisus scoparius	7	Anthyllis vulneraria	1	Pisum sativum	1	Vicia hirsuta	1	Vicia lathyroides	1
N1G	Mediterranean coniferous coastal dune forest	133	355	15.2932	4	100	400	63	47.3684	38	10.7042	Dorycnium hirsutum	12	Spartium junceum	9	Robinia pseudoacacia	8															62	46.6165	26	19.5489	37	10.4225	22	6.19718	Dorycnium hirsutum	12	Spartium junceum	9	Robinia pseudoacacia	8
N1H	Atlantic and Baltic moist and wet dune slack	3253	820	16.0415	1	8	1000	1401	43.0679	48	5.85366	Trifolium repens	690	Lotus corniculatus	542	Trifolium pratense	232															1242	38.1801	959	29.4805	44	5.36585	28	3.41463	Trifolium repens	690	Lotus corniculatus	542	Trifolium pratense	232
N1J	Mediterranean and Black Sea moist and wet dune slack	138	359	11.3261	4	50	300	43	31.1594	29	8.07799	Dorycnium hirsutum	9	Amorpha fruticosa	6	Medicago lupulina	6															40	28.9855	21	15.2174	28	7.79944	19	5.29248	Dorycnium hirsutum	9	Amorpha fruticosa	6	Medicago lupulina	6
N21	Atlantic, Baltic and Arctic coastal shingle beach	299	280	7.70569	1	16	400	41	13.7124	18	6.42857	Lathyrus japonicus	14	Melilotus albus	9	Vicia sativa	6															40	13.3779	37	12.3746	16	5.71429	13	4.64286	Lathyrus japonicus	14	Melilotus albus	9	Vicia sativa	6
N22	Mediterranean and Black Sea coastal shingle beach	43	94	8.93023	5	15	100	19	44.186	5	5.31915	Lotus cytisoides	13	Medicago marina	8	Medicago littoralis	3															19	44.186	11	25.5814	5	5.31915	4	4.25532	Lotus cytisoides	13	Medicago marina	8	Medicago littoralis	3
N31	Atlantic and Baltic rocky sea cliff and shore	708	305	6.96469	1	4	100	104	14.6893	20	6.55738	Trifolium scabrum	37	Lotus corniculatus	35	Anthyllis vulneraria	17															104	14.6893	68	9.60452	20	6.55738	14	4.59016	Trifolium scabrum	37	Lotus corniculatus	35	Anthyllis vulneraria	17
N32	Mediterranean and Black Sea rocky sea cliff and shore	1223	1094	9.93295	1	25	200	720	58.8716	111	10.1463	Lotus cytisoides	495	Dorycnium hirsutum	43	Trifolium scabrum	40															720	58.8716	197	16.1079	111	10.1463	71	6.48995	Lotus cytisoides	495	Dorycnium hirsutum	43	Trifolium scabrum	40
N34	Atlantic and Baltic soft sea cliff	39	89	11.0256	1	4	40	28	71.7949	7	7.86517	Anthyllis vulneraria	21	Lotus corniculatus	15	Trifolium repens	12															28	71.7949	15	38.4615	7	7.86517	5	5.61798	Anthyllis vulneraria	21	Lotus corniculatus	15	Trifolium repens	12
N35	Mediterranean and Black Sea soft sea cliff	28	217	12.4643	1	100	100	18	64.2857	14	6.45161	Glycyrrhiza glabra	13	Lotus ucrainicus	2	Medicago lupulina	2	Ononis spinosa	2													18	64.2857	18	64.2857	13	5.99078	11	5.06912	Glycyrrhiza glabra	13	Lotus ucrainicus	2	Medicago lupulina	2	Ononis spinosa	2
Q11	Raised bog	1792	301	8.65067	1	4	1000	12	0.669643	6	1.99336	Myrica gale	5	Alnus glutinosa	2	Lotus pedunculatus	2															4	0.223214	2	0.111607	3	0.996678	2	0.664452	Lotus pedunculatus	2	Trifolium montanum	1	Trifolium repens	1
Q12	Blanket bog	458	115	10.4083	1	4	100	88	19.214	2	1.73913	Myrica gale	82	Ulex gallii	7	Ulex	1															8	1.74672			1	0.869565			Ulex gallii	7	Ulex	1
Q21	Oceanic valley mire	999	194	8.76877	1	4	300	178	17.8178	9	4.63918	Myrica gale	136	Ulex minor	16	Ulex gallii	13															42	4.2042	1	0.1001	7	3.60825	1	0.515464	Ulex minor	16	Ulex gallii	13	Genista anglica	8
Q22	Poor fen	3924	723	11.5387	1	10	900	458	11.6718	20	2.76625	Lotus pedunculatus	162	Alnus glutinosa	139	Myrica gale	85															240	6.11621	61	1.55454	17	2.35131	10	1.38313	Lotus pedunculatus	162	Trifolium pratense	22	Trifolium repens	16
Q23	Relict mire of Mediterranean mountains	111	194	16.0631	1	16	100	19	17.1171	7	3.60825	Trifolium pratense	12	Trifolium repens	5	Trifolium badium	3															18	16.2162	18	16.2162	6	3.09278	6	3.09278	Trifolium pratense	12	Trifolium repens	5	Trifolium badium	3
Q24	Intermediate fen and soft-water spring mire	4334	949	13.3336	1	4	600	893	20.6045	34	3.58272	Myrica gale	251	Lotus pedunculatus	243	Alnus glutinosa	118															550	12.6904	303	6.99123	30	3.16122	22	2.31823	Lotus pedunculatus	243	Trifolium pratense	105	Trifolium repens	75
Q25	Non-calcareous quaking mire	3076	341	5.37841	1	4	400	53	1.72302	4	1.17302	Myrica gale	26	Alnus glutinosa	17	Lotus pedunculatus	8															10	0.325098	2	0.0650195	2	0.58651	1	0.293255	Lotus pedunculatus	8	Caragana	1	Trifolium repens	1
Q41	Alkaline, calcareous, carbonate-rich small-sedge spring fen	2144	897	17.7001	1	4	200	544	25.3731	38	4.23634	Lotus corniculatus	165	Trifolium pratense	145	Trifolium repens	66															461	21.5019	336	15.6716	34	3.79041	24	2.67559	Lotus corniculatus	165	Trifolium pratense	145	Trifolium repens	66
Q42	Extremely rich moss-sedge fen	1548	624	18.0284	1	4.5	200	314	20.2842	22	3.52564	Alnus glutinosa	71	Lathyrus pratensis	57	Lotus pedunculatus	55															205	13.2429	146	9.43152	19	3.04487	15	2.40385	Lathyrus pratensis	57	Lotus pedunculatus	55	Trifolium pratense	47
Q43	Tall-sedge base-rich fen	773	467	15.9056	1	4	500	158	20.4398	22	4.71092	Myrica gale	54	Alnus glutinosa	28	Lotus corniculatus	26															88	11.3842	35	4.52781	18	3.85439	9	1.92719	Lotus corniculatus	26	Lotus pedunculatus	18	Vicia cracca	16
Q44	Calcareous quaking mire	611	259	8.16203	1	1	150	27	4.41899	4	1.5444	Myrica gale	22	Alnus glutinosa	3	Alnus incana	1	Lotus corniculatus	1													1	0.163666			1	0.3861			Lotus corniculatus	1
Q45	Arctic-alpine rich fen	733	451	14.8595	1	1	50	101	13.779	18	3.99113	Trifolium badium	43	Trifolium pratense	19	Trifolium repens	16															99	13.5061	94	12.824	16	3.54767	13	2.88248	Trifolium badium	43	Trifolium pratense	19	Trifolium repens	16
Q46	Carpathian travertine fen with halophytes	10	69	20.6	16	16	25	5	50	6	8.69565	Lotus corniculatus	2	Lotus tenuis	2	Trifolium pratense	2	Trifolium repens	2													5	50	3	30	6	8.69565	4	5.7971	Lotus corniculatus	2	Lotus tenuis	2	Trifolium pratense	2	Trifolium repens	2
Q51	Tall-helophyte bed	20603	1308	9.76853	1	16	1000	1972	9.57142	61	4.66361	Alnus glutinosa	530	Lotus pedunculatus	422	Vicia cracca	388															1459	7.08149	1060	5.14488	56	4.28135	43	3.28746	Lotus pedunculatus	422	Vicia cracca	388	Lathyrus palustris	245
Q52	Small-helophyte bed	10729	1251	10.8634	1	15	1000	1181	11.0075	54	4.31655	Lotus pedunculatus	450	Trifolium repens	275	Alnus glutinosa	220															975	9.08752	582	5.42455	51	4.07674	40	3.19744	Lotus pedunculatus	450	Trifolium repens	275	Vicia cracca	70
Q53	Tall-sedge bed	5712	947	9.63725	1	16	750	852	14.916	39	4.11827	Lathyrus pratensis	234	Alnus glutinosa	173	Lotus pedunculatus	158															685	11.9923	530	9.27871	36	3.80148	26	2.74551	Lathyrus pratensis	234	Lotus pedunculatus	158	Vicia cracca	149
Q54	Inland saline or brackish helophyte bed	368	392	7.35326	1	20	500	57	15.4891	14	3.57143	Lotus tenuis	31	Melilotus dentatus	12	Lotus maritimus	8															55	14.9457	23	6.25	13	3.31633	8	2.04082	Lotus tenuis	31	Melilotus dentatus	12	Lotus maritimus	8
R11	Pannonian and Pontic sandy steppe	368	542	15.7446	3	20	900	192	52.1739	35	6.45756	Astragalus varius	33	Trifolium arvense	33	Medicago minima	25															191	51.9022	141	38.3152	34	6.27306	22	4.05904	Astragalus varius	33	Trifolium arvense	33	Medicago minima	25
R12	Cryptogam- and annual-dominated vegetation on siliceous rock outcrops	467	899	17.6403	1	4	100	315	67.4518	74	8.23137	Trifolium arvense	173	Trifolium campestre	62	Vicia hirsuta	54															315	67.4518	280	59.9572	74	8.23137	53	5.89544	Trifolium arvense	173	Trifolium campestre	62	Vicia hirsuta	54
R13	Cryptogam- and annual-dominated vegetation on calcareous and ultramafic rock outcrops	1625	1740	18.0172	1	4	400	981	60.3692	136	7.81609	Medicago minima	392	Medicago lupulina	165	Trifolium arvense	126															980	60.3077	865	53.2308	135	7.75862	98	5.63218	Medicago minima	392	Medicago lupulina	165	Trifolium arvense	126
R14	Perennial rocky grassland of the Italian Peninsula	743	1046	29.8197	1	50	300	681	91.6555	100	9.56023	Anthyllis vulneraria	305	Lotus corniculatus	193	Hippocrepis comosa	125															681	91.6555	385	51.817	99	9.46463	64	6.11855	Anthyllis vulneraria	305	Lotus corniculatus	193	Hippocrepis comosa	125
R15	Continental dry rocky steppic grassland and dwarf scrub on chalk outcrops	110	271	17.8455	10	10	100	81	73.6364	21	7.74908	Genista tinctoria	33	Astragalus albicaulis	20	Medicago falcata	20															81	73.6364	65	59.0909	21	7.74908	15	5.53506	Genista tinctoria	33	Astragalus albicaulis	20	Medicago falcata	20
R16	Perennial rocky grassland of Central and South-Eastern Europe	4659	2480	25.9418	1	16	1000	3374	72.419	193	7.78226	Anthyllis vulneraria	1129	Dorycnium pentaphyllum	550	Medicago falcata	477															3374	72.419	1684	36.1451	192	7.74194	125	5.04032	Anthyllis vulneraria	1129	Dorycnium pentaphyllum	550	Medicago falcata	477
R17	Heavy-metal dry grassland of the Balkans	43	331	34.4884	4	25	200	40	93.0233	21	6.34441	Dorycnium pentaphyllum	23	Astragalus onobrychis	22	Hippocrepis comosa	15															40	93.0233	31	72.093	21	6.34441	10	3.02115	Dorycnium pentaphyllum	23	Astragalus onobrychis	22	Hippocrepis comosa	15
R18	Perennial rocky calcareous grassland of subatlantic-submediterranean Europe	2458	1653	27.8836	1	20	150	2321	94.4264	148	8.95342	Coronilla minima	1130	Anthyllis vulneraria	826	Hippocrepis comosa	737															2321	94.4264	1571	63.9138	147	8.89292	89	5.38415	Coronilla minima	1130	Anthyllis vulneraria	826	Hippocrepis comosa	737
R19	Dry steppic submediterranean pasture of the Amphi-Adriatic region	496	1209	31.2218	1	60	300	441	88.9113	113	9.34657	Anthyllis vulneraria	207	Genista sylvestris	104	Lotus corniculatus	103															441	88.9113	242	48.7903	113	9.34657	62	5.12821	Anthyllis vulneraria	207	Genista sylvestris	104	Lotus corniculatus	103
R1A	Semi-dry perennial calcareous grassland (meadow steppe)	28373	4366	33.0633	1	16	1000	27144	95.6684	349	7.99359	Lotus corniculatus	14341	Anthyllis vulneraria	6460	Trifolium montanum	6219															27132	95.6261	23078	81.3379	343	7.85616	233	5.33669	Lotus corniculatus	14341	Anthyllis vulneraria	6460	Trifolium montanum	6219
R1B	Continental dry grassland (true steppe)	8710	2472	28.7029	1	25	800	7427	85.2698	225	9.10194	Medicago falcata	3241	Securigera varia	1749	Astragalus onobrychis	1371															7425	85.2468	6826	78.3697	222	8.98058	165	6.67476	Medicago falcata	3241	Securigera varia	1749	Astragalus onobrychis	1371
R1C	Desert steppe	35	217	21.1429	6	100	100	19	54.2857	18	8.29493	Trifolium arvense	6	Medicago falcata	4	Vicia lathyroides	3															19	54.2857	19	54.2857	18	8.29493	17	7.8341	Trifolium arvense	6	Medicago falcata	4	Vicia lathyroides	3
R1D	Mediterranean closely grazed dry grassland	534	1372	22.8427	1	5	150	494	92.5094	156	11.3703	Trifolium subterraneum	205	Trifolium scabrum	134	Trifolium campestre	129															494	92.5094	463	86.7041	156	11.3703	109	7.94461	Trifolium subterraneum	205	Trifolium scabrum	134	Trifolium campestre	129
R1E	Mediterranean tall perennial dry grassland	2153	2315	20.0325	1	50	400	1587	73.7111	241	10.4104	Bituminaria bituminosa	409	Anthyllis vulneraria	171	Medicago minima	156															1587	73.7111	912	42.3595	239	10.324	139	6.00432	Bituminaria bituminosa	409	Anthyllis vulneraria	171	Medicago minima	156
R1F	Mediterranean annual-rich dry grassland	1025	1263	18.8254	1	2	400	805	78.5366	142	11.2431	Medicago minima	336	Trifolium scabrum	330	Trifolium campestre	180															805	78.5366	744	72.5854	142	11.2431	101	7.99683	Medicago minima	336	Trifolium scabrum	330	Trifolium campestre	180
R1G	Iberian oromediterranean siliceous dry grassland	451	318	11.6541	1	20	120	89	19.7339	13	4.08805	Lotus corniculatus	38	Genista sanabrensis	18	Cytisus balansae	16															89	19.7339	8	1.77384	13	4.08805	3	0.943396	Lotus corniculatus	38	Genista sanabrensis	18	Cytisus balansae	16
R1H	Iberian oromediterranean basiphilous dry grassland	1030	1171	19.8136	1	11.5	500	797	77.3786	93	7.94193	Anthyllis vulneraria	338	Coronilla minima	294	Ononis striata	97															797	77.3786	485	47.0874	93	7.94193	57	4.86763	Anthyllis vulneraria	338	Coronilla minima	294	Ononis striata	97
R1J	Cyrno-Sardean oromediterranean siliceous dry grassland	84	166	15.7738	5	50	200	44	52.381	10	6.0241	Genista lobelii	19	Anthyllis hermanniae	17	Astragalus sirinicus	9	Genista salzmannii	9													44	52.381	13	15.4762	10	6.0241	4	2.40964	Genista lobelii	19	Anthyllis hermanniae	17	Astragalus sirinicus	9	Genista salzmannii	9
R1K	Balkan and Anatolian oromediterranean dry grassland	74	250	14.527	6	50	200	71	95.9459	25	10	Trifolium parnassii	53	Lotus corniculatus	21	Trifolium repens	14															71	95.9459	70	94.5946	25	10	19	7.6	Trifolium parnassii	53	Lotus corniculatus	21	Trifolium repens	14
R1M	Lowland to montane, dry to mesic grassland usually dominated by Nardus stricta	1898	995	15.9747	1	9	600	704	37.0917	61	6.13065	Lotus corniculatus	221	Trifolium repens	134	Genista anglica	86															700	36.8809	308	16.2276	58	5.82915	31	3.11558	Lotus corniculatus	221	Trifolium repens	134	Genista anglica	86
R1N	Open Iberian supramediterranean dry acid and neutral grassland	129	443	15.1085	1	15.5	100	91	70.5426	33	7.44921	Lotus glareosus	49	Cytisus balansae	13	Trifolium arvense	10															91	70.5426	39	30.2326	33	7.44921	21	4.74041	Lotus glareosus	49	Cytisus balansae	13	Trifolium arvense	10
R1P	Oceanic to subcontinental inland sand grassland on dry acid and neutral soils	4252	1523	18.5256	1	10	400	3030	71.2606	131	8.60144	Trifolium arvense	1532	Ornithopus perpusillus	775	Trifolium campestre	703															3030	71.2606	2500	58.7959	130	8.53578	83	5.44977	Trifolium arvense	1532	Ornithopus perpusillus	775	Trifolium campestre	703
R1Q	Inland sanddrift and dune with siliceous grassland	1543	520	8.85288	1	10	400	290	18.7946	35	6.73077	Ornithopus perpusillus	148	Trifolium arvense	68	Cytisus scoparius	61															290	18.7946	107	6.93454	35	6.73077	16	3.07692	Ornithopus perpusillus	148	Trifolium arvense	68	Cytisus scoparius	61
R1R	Mediterranean to Atlantic open, dry, acid and neutral grassland	1815	1540	21.6187	1	10	200	1499	82.5895	182	11.8182	Trifolium arvense	675	Trifolium campestre	560	Ornithopus compressus	530															1499	82.5895	1164	64.1322	182	11.8182	113	7.33766	Trifolium arvense	675	Trifolium campestre	560	Ornithopus compressus	530
R1S	Heavy-metal grassland in Western and Central Europe	8	22	8.125	2	4	16	3	37.5	1	4.54545	Genista tinctoria	3																			3	37.5			1	4.54545			Genista tinctoria	3
R21	Mesic permanent pasture of lowlands and mountains	19816	2865	19.9152	1	16	1000	18061	91.1435	194	6.77138	Trifolium repens	15513	Trifolium pratense	6079	Lotus corniculatus	5131															18052	91.0981	17500	88.3125	189	6.59686	136	4.74695	Trifolium repens	15513	Trifolium pratense	6079	Lotus corniculatus	5131
R22	Low and medium altitude hay meadow	50967	3391	27.8475	1	20	1000	45217	88.7182	259	7.63786	Trifolium pratense	25364	Trifolium repens	21921	Lotus corniculatus	18028															45197	88.6789	43507	85.3631	253	7.46093	171	5.04276	Trifolium pratense	25364	Trifolium repens	21921	Lotus corniculatus	18028
R23	Mountain hay meadow	3564	1791	37.8524	1	25	900	2857	80.1627	102	5.69514	Trifolium pratense	1713	Lotus corniculatus	1290	Trifolium repens	916															2852	80.0224	2724	76.431	99	5.52764	71	3.96427	Trifolium pratense	1713	Lotus corniculatus	1290	Trifolium repens	916
R24	Iberian summer pasture (vallicar)	163	521	19.2454	1	20	200	132	80.9816	66	12.6679	Trifolium pratense	44	Trifolium striatum	35	Trifolium campestre	34															132	80.9816	107	65.6442	66	12.6679	34	6.52591	Trifolium pratense	44	Trifolium striatum	35	Trifolium campestre	34
R31	Mediterranean tall humid inland grassland	1307	1253	14.534	1	20	200	768	58.7605	121	9.65682	Lotus maritimus	197	Trifolium pratense	162	Lotus corniculatus	96															766	58.6075	450	34.43	118	9.4174	75	5.98563	Lotus maritimus	197	Trifolium pratense	162	Lotus corniculatus	96
R32	Mediterranean short moist grassland of lowlands	67	280	16.5821	2	10	50	52	77.6119	31	11.0714	Lotus corniculatus	25	Dorycnium pentaphyllum	13	Lotus tenuis	10															52	77.6119	33	49.2537	31	11.0714	20	7.14286	Lotus corniculatus	25	Dorycnium pentaphyllum	13	Lotus tenuis	10
R33	Mediterranean short moist grassland of mountains	473	567	14.0042	1	20	400	240	50.74	48	8.46561	Trifolium repens	100	Trifolium pratense	79	Lotus corniculatus	60															240	50.74	182	38.4778	48	8.46561	28	4.93827	Trifolium repens	100	Trifolium pratense	79	Lotus corniculatus	60
R34	Submediterranean moist meadow	345	674	27.6406	2	25	350	345	100	85	12.6113	Trifolium pratense	180	Trifolium resupinatum	150	Lotus corniculatus	142															345	100	345	100	85	12.6113	76	11.276	Trifolium pratense	180	Trifolium resupinatum	150	Lotus corniculatus	142
R35	Moist or wet mesotrophic to eutrophic hay meadow	19469	2002	22.8271	1	18	1000	13706	70.3991	104	5.19481	Lathyrus pratensis	6495	Lotus pedunculatus	6266	Vicia cracca	3512															13559	69.644	10692	54.9181	101	5.04496	72	3.5964	Lathyrus pratensis	6495	Lotus pedunculatus	6266	Vicia cracca	3512
R36	Moist or wet mesotrophic to eutrophic pasture	11402	1697	16.4812	1	15	1000	7588	66.5497	106	6.24632	Trifolium repens	5736	Trifolium fragiferum	1143	Lotus pedunculatus	756															7562	66.3217	7279	63.8397	102	6.01061	73	4.30171	Trifolium repens	5736	Trifolium fragiferum	1143	Lotus pedunculatus	756
R37	Temperate and boreal moist or wet oligotrophic grassland	7312	1755	23.7194	1	10	1000	4987	68.203	100	5.69801	Lotus pedunculatus	1490	Lotus corniculatus	1329	Lathyrus pratensis	1203															4874	66.6575	3376	46.1707	94	5.35613	60	3.4188	Lotus pedunculatus	1490	Lotus corniculatus	1329	Lathyrus pratensis	1203
R41	Snow-bed vegetation	1101	819	16.2035	1	10	300	146	13.2607	22	2.6862	Trifolium thalii	49	Trifolium badium	29	Trifolium pratense	29															146	13.2607	126	11.4441	22	2.6862	16	1.9536	Trifolium thalii	49	Trifolium badium	29	Trifolium pratense	29
R42	Boreal and arctic acidophilous alpine grassland	328	288	15.9756	1	1	4	12	3.65854	6	2.08333	Astragalus alpinus	5	Trifolium repens	5	Lotus corniculatus	2	Trifolium pratense	2													12	3.65854	11	3.35366	6	2.08333	5	1.73611	Astragalus alpinus	5	Trifolium repens	5	Lotus corniculatus	2	Trifolium pratense	2
R43	Temperate acidophilous alpine grassland	9021	2227	20.7556	1	25	1000	4409	48.8748	107	4.80467	Trifolium alpinum	2057	Lotus alpinus	1303	Trifolium pratense	1056															4392	48.6864	3763	41.7138	106	4.75977	66	2.96363	Trifolium alpinum	2057	Lotus alpinus	1303	Trifolium pratense	1056
R44	Arctic-alpine calcareous grassland	4412	2070	23.7919	1	16	1000	2778	62.9646	107	5.16908	Anthyllis vulneraria	1597	Lotus corniculatus	852	Hippocrepis comosa	488															2774	62.874	1472	33.3636	105	5.07246	73	3.52657	Anthyllis vulneraria	1597	Lotus corniculatus	852	Hippocrepis comosa	488
R45	Alpine and subalpine calcareous grassland of the Balkans and Apennines	1064	1602	26.3233	1	40	1000	929	87.312	100	6.2422	Anthyllis vulneraria	538	Trifolium pratense	159	Anthyllis montana	144															929	87.312	581	54.6053	100	6.2422	60	3.74532	Anthyllis vulneraria	538	Trifolium pratense	159	Anthyllis montana	144
R51	Thermophilous forest fringe of base-rich soils	933	1525	26.0675	1	15	400	821	87.9957	122	8	Trifolium medium	271	Securigera varia	171	Lotus corniculatus	150															821	87.9957	692	74.1693	122	8	75	4.91803	Trifolium medium	271	Securigera varia	171	Lotus corniculatus	150
R52	Forest fringe of acidic nutrient-poor soils	464	615	17.1616	1	12	400	229	49.3534	45	7.31707	Cytisus scoparius	102	Lathyrus linifolius	54	Vicia sepium	25															228	49.1379	116	25	44	7.15447	22	3.57724	Cytisus scoparius	102	Lathyrus linifolius	54	Vicia sepium	25
R54	Pteridium aquilinum vegetation	1054	1145	13.1006	1	16	400	432	40.9867	92	8.03493	Trifolium repens	88	Cytisus scoparius	84	Lotus corniculatus	79															430	40.797	256	24.2884	89	7.77293	54	4.71616	Trifolium repens	88	Cytisus scoparius	84	Lotus corniculatus	79
R55	Lowland moist or wet tall-herb and fern fringe	14749	2319	17.2747	1	16	999.9	4910	33.2904	106	4.57094	Lathyrus pratensis	1517	Vicia cracca	1386	Trifolium repens	782															4684	31.7581	4291	29.0935	102	4.39845	73	3.14791	Lathyrus pratensis	1517	Vicia cracca	1386	Trifolium repens	782
R56	Montane to subalpine moist or wet tall-herb and fern fringe	1917	1340	19.6202	1	25	500	353	18.4142	45	3.35821	Trifolium repens	97	Trifolium pratense	93	Alnus viridis	45															307	16.0146	277	14.4497	42	3.13433	31	2.31343	Trifolium repens	97	Trifolium pratense	93	Lotus corniculatus	44	Vicia sepium	44
R61	Mediterranean inland salt steppe	331	248	7.28701	1	10	400	28	8.45921	13	5.24194	Dorycnium pentaphyllum	9	Lotus corniculatus	4	Lotus tenuis	4															28	8.45921	9	2.71903	13	5.24194	8	3.22581	Dorycnium pentaphyllum	9	Lotus corniculatus	4	Lotus tenuis	4
R62	Continental inland salt steppe	821	506	9.21194	1	20	200	256	31.1815	52	10.2767	Trifolium angulatum	70	Lotus tenuis	66	Trifolium retusum	57															256	31.1815	217	26.4312	52	10.2767	46	9.09091	Trifolium angulatum	70	Lotus tenuis	66	Trifolium retusum	57
R63	Temperate inland salt marsh	688	567	10.8169	1	16	250	333	48.4012	45	7.93651	Lotus tenuis	220	Trifolium fragiferum	105	Melilotus dentatus	37															330	47.9651	214	31.1047	43	7.58377	33	5.82011	Lotus tenuis	220	Trifolium fragiferum	105	Melilotus dentatus	37
R64	Semi-desert salt pan	2	17	12.5	100	100	100
R65	Continental subsaline alluvial pasture and meadow	23	121	11	16	25	100	4	17.3913	6	4.95868	Lotus tenuis	2	Lotus angustissimus	1	Melilotus officinalis	1	Trifolium arvense	1	Trifolium repens	1	Trifolium resupinatum	1									4	17.3913	2	8.69565	6	4.95868	4	3.30579	Lotus tenuis	2	Lotus angustissimus	1	Melilotus officinalis	1	Trifolium arvense	1	Trifolium repens	1
S11	Shrub tundra	325	184	10.8769	1	1	4	34	10.4615	3	1.63043	Astragalus alpinus	31	Astragalus frigidus	4	Oxytropis lapponica	3															34	10.4615	34	10.4615	3	1.63043	3	1.63043	Astragalus alpinus	31	Astragalus frigidus	4	Oxytropis lapponica	3
S12	Moss and lichen tundra	4	14	6.25	1	1	4
S21	Subarctic and alpine dwarf Salix scrub	1437	977	19.6938	1	10	1000	523	36.3953	35	3.5824	Lotus alpinus	151	Anthyllis vulneraria	136	Trifolium thalii	113															523	36.3953	394	27.4182	35	3.5824	29	2.96827	Lotus alpinus	151	Anthyllis vulneraria	136	Trifolium thalii	113
S22	Alpine and subalpine ericoid heath	4946	2066	21.1858	1	16	1000	2314	46.7853	117	5.66312	Lotus corniculatus	681	Anthyllis vulneraria	629	Trifolium pratense	320															2263	45.7541	1200	24.262	115	5.56631	61	2.95257	Lotus corniculatus	681	Anthyllis vulneraria	629	Trifolium pratense	320
S23	Alpine and subalpine Juniperus scrub	1063	1873	20.8579	1	50	1000	585	55.0329	107	5.71276	Lotus corniculatus	116	Genista depressa	97	Anthyllis vulneraria	77															579	54.4685	213	20.0376	106	5.65937	61	3.25681	Lotus corniculatus	116	Genista depressa	97	Anthyllis vulneraria	77
S24	Subalpine genistoid scrub of the Amphi-Adriatic region	105	581	27.7619	3	20	200	105	100	36	6.19621	Genista radiata	98	Lotus corniculatus	24	Hippocrepis comosa	13															105	100	21	20	36	6.19621	14	2.40964	Genista radiata	98	Lotus corniculatus	24	Hippocrepis comosa	13
S25	Subalpine and subarctic deciduous scrub	734	1136	24.955	1	50	625	477	64.9864	36	3.16901	Alnus viridis	376	Lathyrus vernus	37	Vicia sylvatica	31															119	16.2125	105	14.3052	32	2.8169	22	1.93662	Lathyrus vernus	37	Vicia sylvatica	31	Vicia cracca	30
S26	Subalpine Pinus mugo scrub	1519	1083	26.4207	1	100	1000	459	30.2172	41	3.78578	Lotus corniculatus	171	Alnus viridis	126	Hippocrepis comosa	94															357	23.5023	103	6.78078	40	3.69344	21	1.93906	Lotus corniculatus	171	Hippocrepis comosa	94	Anthyllis vulneraria	56
S31	Lowland to montane temperate and submediterranean Juniperus scrub	631	1375	20.5071	1	25	400	379	60.0634	110	8	Lotus corniculatus	109	Hippocrepis comosa	67	Anthyllis vulneraria	63															375	59.4295	163	25.832	109	7.92727	59	4.29091	Lotus corniculatus	109	Hippocrepis comosa	67	Anthyllis vulneraria	63
S32	Temperate Rubus scrub	2094	1448	15.1113	1	20	700	763	36.4374	83	5.73204	Vicia cracca	209	Lathyrus pratensis	140	Vicia sepium	89															693	33.0946	567	27.0774	76	5.24862	47	3.24586	Vicia cracca	209	Lathyrus pratensis	140	Vicia sepium	89
S33	Lowland to montane temperate and submediterranean genistoid scrub	1368	1451	14.2719	2	50	400	1368	100	128	8.8215	Cytisus scoparius	779	Cytisus balansae	384	Genista florida	264															1368	100	151	11.038	126	8.68367	49	3.37698	Cytisus scoparius	779	Cytisus balansae	384	Genista florida	264
S34	Balkan-Anatolian submontane genistoid scrub	159	566	43.6918	15	25	50	159	100	64	11.3074	Genista lydia	159	Trifolium campestre	62	Trifolium arvense	59															159	100	133	83.6478	64	11.3074	51	9.0106	Genista lydia	159	Trifolium campestre	62	Trifolium arvense	59
S35	Temperate and submediterranean thorn scrub	3824	2308	18.2458	1	40	1000	1757	45.9467	190	8.23224	Securigera varia	229	Vicia cracca	201	Lotus corniculatus	171															1645	43.0178	1040	27.1967	184	7.97227	116	5.026	Securigera varia	229	Vicia cracca	201	Lotus corniculatus	171
S36	Low steppic scrub	428	926	25.0631	2.5	25	150	347	81.0748	77	8.31533	Medicago falcata	107	Securigera varia	96	Caragana frutex	42															347	81.0748	277	64.7196	76	8.20734	53	5.72354	Medicago falcata	107	Securigera varia	96	Caragana frutex	42
S37	Corylus avellana scrub	1016	1135	24.4016	1	70	500	430	42.3228	62	5.46256	Vicia sepium	177	Lathyrus pratensis	33	Lathyrus vernus	32															406	39.9606	330	32.4803	57	5.02203	34	2.99559	Vicia sepium	177	Lathyrus pratensis	33	Lathyrus vernus	32
S38	Temperate forest clearing scrub	447	1046	25.8747	1	100	1000	210	46.9799	59	5.64054	Alnus glutinosa	49	Alnus incana	28	Vicia cracca	27															148	33.1096	114	25.5034	54	5.16252	32	3.05927	Vicia cracca	27	Lathyrus pratensis	25	Vicia sepium	22
S41	Wet heath	1374	468	9.50655	1	9	989	293	21.3246	28	5.98291	Myrica gale	69	Genista anglica	67	Ulex minor	51															227	16.5211	42	3.05677	26	5.55556	11	2.35043	Genista anglica	67	Ulex minor	51	Lotus corniculatus	42
S42	Dry heath	4480	1420	11.1636	1	16	1000	1745	38.9509	105	7.39437	Genista pilosa	680	Lotus corniculatus	369	Genista anglica	297															1743	38.9062	430	9.59821	101	7.11268	49	3.4507	Genista pilosa	680	Lotus corniculatus	369	Genista anglica	297
S51	Mediterranean maquis and arborescent matorral	2325	2049	16.2305	1	80	900	1517	65.2473	206	10.0537	Calicotome villosa	307	Spartium junceum	208	Calicotome spinosa	189															1515	65.1613	400	17.2043	204	9.95608	99	4.83163	Calicotome villosa	307	Spartium junceum	208	Calicotome spinosa	189
S52	Submediterranean pseudomaquis	471	1201	24.7028	3	60	500	373	79.1932	116	9.65862	Genista scorpius	95	Coronilla minima	76	Hippocrepis emerus	60															373	79.1932	191	40.552	114	9.49209	57	4.74604	Genista scorpius	95	Coronilla minima	76	Hippocrepis emerus	60
S53	Spartium junceum scrub	324	870	24.537	2	50	600	324	100	112	12.8736	Spartium junceum	324	Dorycnium hirsutum	59	Bituminaria bituminosa	57															324	100	144	44.4444	111	12.7586	68	7.81609	Spartium junceum	324	Dorycnium hirsutum	59	Bituminaria bituminosa	57
S54	Thermomediterranean arid scrub	278	716	21.4712	8	100	400	228	82.0144	84	11.7318	Bituminaria bituminosa	78	Calicotome villosa	51	Genista ephedroides	37															228	82.0144	71	25.5396	84	11.7318	52	7.26257	Bituminaria bituminosa	78	Calicotome villosa	51	Genista ephedroides	37
S61	Western basiphilous garrigue	906	1343	26.4481	1	60	300	891	98.3444	149	11.0946	Genista scorpius	389	Dorycnium pentaphyllum	327	Coronilla minima	288															891	98.3444	527	58.1678	148	11.0201	70	5.21221	Genista scorpius	389	Dorycnium pentaphyllum	327	Coronilla minima	288
S62	Western acidophilous garrigue	125	577	20.368	10	80	350	116	92.8	71	12.305	Calicotome spinosa	21	Bituminaria bituminosa	13	Cytisus multiflorus	13	Genista hirsuta	13	Trifolium arvense	13	Ulex parviflorus	13									116	92.8	32	25.6	71	12.305	26	4.50607	Calicotome spinosa	21	Bituminaria bituminosa	13	Cytisus multiflorus	13	Genista hirsuta	13	Trifolium arvense	13
S63	Eastern garrigue	373	1135	35.874	8	100	400	342	91.689	123	10.837	Calicotome villosa	126	Trifolium campestre	109	Trifolium scabrum	87															342	91.689	219	58.7131	123	10.837	79	6.96035	Calicotome villosa	126	Trifolium campestre	109	Trifolium scabrum	87
S65	Mediterranean gypsum scrub	78	207	15.4615	4	100	250	61	78.2051	21	10.1449	Ononis tridentata	47	Genista scorpius	31	Astragalus incanus	5															61	78.2051	52	66.6667	21	10.1449	9	4.34783	Ononis tridentata	47	Genista scorpius	31	Astragalus incanus	5
S66	Mediterranean halo-nitrophilous scrub	106	440	17.9245	2	50	100	49	46.2264	31	7.04545	Medicago monspeliaca	12	Hippocrepis ciliata	10	Medicago minima	9															49	46.2264	36	33.9623	31	7.04545	20	4.54545	Medicago monspeliaca	12	Hippocrepis ciliata	10	Medicago minima	9
S71	Western Mediterranean spiny heath	89	267	14.2472	8	50	300	89	100	29	10.8614	Genista corsica	66	Calicotome villosa	19	Genista sardoa	19															89	100	20	22.4719	29	10.8614	13	4.86891	Genista corsica	66	Calicotome villosa	19	Genista sardoa	19
S72	Eastern Mediterranean spiny heath (phrygana)	149	637	42.094	10	64	200	143	95.9732	84	13.1868	Trifolium campestre	73	Trifolium scabrum	51	Genista acanthoclada	47															143	95.9732	111	74.4966	84	13.1868	57	8.94819	Trifolium campestre	73	Trifolium scabrum	51	Genista acanthoclada	47
S73	Western Mediterranean mountain hedgehog-heath	114	492	20.3684	2	40	200	104	91.2281	49	9.95935	Echinospartum horridum	35	Anthyllis montana	29	Anthyllis vulneraria	29															104	91.2281	43	37.7193	49	9.95935	20	4.06504	Echinospartum horridum	35	Anthyllis montana	29	Anthyllis vulneraria	29
S74	Central Mediterranean mountain hedgehog-heath	303	634	19.6733	5	50	300	303	100	51	8.04416	Genista desoleana	67	Anthyllis vulneraria	51	Anthyllis hermanniae	48	Genista salzmannii	48													303	100	48	15.8416	51	8.04416	17	2.68139	Genista desoleana	67	Anthyllis vulneraria	51	Anthyllis hermanniae	48	Genista salzmannii	48
S75	Eastern Mediterranean mountain hedgehog-heath	258	818	25.5736	4	100	400	251	97.2868	68	8.31296	Astragalus angustifolius	149	Astracantha rumelica	67	Astracantha arnacantha	34															251	97.2868	202	78.2946	68	8.31296	54	6.60147	Astragalus angustifolius	149	Astracantha rumelica	67	Astracantha arnacantha	34
S91	Temperate riparian scrub	1876	1597	18.9632	1	50	900	981	52.2921	90	5.63557	Hippophae rhamnoides	311	Alnus incana	177	Lotus corniculatus	142															640	34.1151	489	26.0661	83	5.19724	53	3.31872	Lotus corniculatus	142	Trifolium repens	130	Trifolium pratense	122
S92	Salix fen scrub	3221	1260	15.7907	1	25	900	1593	49.4567	53	4.20635	Myrica gale	557	Alnus glutinosa	376	Lotus corniculatus	251															695	21.5771	444	13.7845	48	3.80952	30	2.38095	Lotus corniculatus	251	Lotus pedunculatus	116	Vicia cracca	106
S93	Mediterranean riparian scrub	452	1017	14.0442	2	60	400	150	33.1858	88	8.6529	Trifolium campestre	21	Spartium junceum	15	Dorycnium pentaphyllum	11															145	32.0796	88	19.469	86	8.45624	58	5.70305	Trifolium campestre	21	Spartium junceum	15	Dorycnium pentaphyllum	11
S94	Semi-desert riparian scrub	9	41	12.6667	100	100	100	4	44.4444	1	2.43902	Medicago falcata	4																			4	44.4444	4	44.4444	1	2.43902	1	2.43902	Medicago falcata	4
T11	Temperate Salix and Populus riparian forest	2851	1409	21.2357	1	120	1000	1037	36.3732	72	5.11001	Alnus glutinosa	456	Alnus incana	163	Robinia pseudoacacia	130															541	18.9758	333	11.6801	67	4.75515	43	3.05181	Robinia pseudoacacia	130	Vicia cracca	99	Amorpha fruticosa	97
T12	Alnus glutinosa-Alnus incana forest on riparian and mineral soils	7302	1621	30.4018	1	200	1000	6811	93.2758	61	3.76311	Alnus glutinosa	4852	Alnus incana	2703	Vicia sepium	224															648	8.87428	507	6.9433	54	3.33128	31	1.9124	Vicia sepium	224	Trifolium repens	75	Vicia cracca	68
T13	Temperate hardwood riparian forest	7099	1539	24.8346	1	200	1000	4521	63.685	66	4.2885	Alnus glutinosa	3920	Alnus incana	303	Robinia pseudoacacia	184															761	10.7198	442	6.22623	58	3.76868	41	2.66407	Robinia pseudoacacia	184	Vicia sepium	116	Genista tinctoria	99
T14	Mediterranean and Macaronesian riparian forest	968	1393	21.4752	6	100	900	572	59.0909	126	9.04523	Alnus glutinosa	242	Dorycnium rectum	81	Spartium junceum	46															378	39.0496	224	23.1405	121	8.68629	79	5.67121	Dorycnium rectum	81	Spartium junceum	46	Hippocrepis emerus	36
T15	Broadleaved swamp forest on non-acid peat	1939	630	19.4409	1	100	1000	1939	100	15	2.38095	Alnus glutinosa	1939	Alnus incana	41	Myrica gale	28															37	1.9082	13	0.670449	11	1.74603	6	0.952381	Lotus pedunculatus	22	Lathyrus palustris	5	Lathyrus pratensis	3	Vicia cracca	3
T16	Broadleaved mire forest on acid peat	2335	809	14.4595	1	100	1000	720	30.8351	31	3.83189	Alnus glutinosa	436	Myrica gale	164	Lotus pedunculatus	80															168	7.19486	51	2.18415	27	3.33745	13	1.60692	Lotus pedunculatus	80	Vicia cracca	23	Ulex europaeus	18
T17	Fagus forest on non-acid soils	24205	2244	26.8255	1	300	1000	9116	37.6616	128	5.7041	Lathyrus vernus	4427	Vicia sepium	2050	Lathyrus venetus	720															8930	36.8932	7915	32.6999	124	5.52585	77	3.43137	Lathyrus vernus	4427	Vicia sepium	2050	Lathyrus venetus	720
T18	Fagus forest on acid soils	5735	1104	13.3013	1	300	1000	630	10.9852	65	5.88768	Lathyrus linifolius	160	Cytisus scoparius	127	Genista tinctoria	76															593	10.34	272	4.74281	61	5.52536	32	2.89855	Lathyrus linifolius	160	Cytisus scoparius	127	Genista tinctoria	76
T19	Temperate and submediterranean thermophilous deciduous forest	14045	3629	34.0905	1	200	1000	11488	81.7942	321	8.84541	Hippocrepis emerus	2835	Lathyrus niger	2125	Lathyrus venetus	1563															11472	81.6803	8155	58.0634	315	8.68008	191	5.26316	Hippocrepis emerus	2835	Lathyrus niger	2125	Lathyrus venetus	1563
T1A	Mediterranean thermophilous deciduous forest	271	878	33.8339	25	100	480	240	88.5609	115	13.0979	Spartium junceum	58	Hippocrepis emerus	45	Bituminaria bituminosa	42	Calicotome spinosa	42													240	88.5609	139	51.2915	113	12.8702	69	7.85877	Spartium junceum	58	Hippocrepis emerus	45	Bituminaria bituminosa	42	Calicotome spinosa	42
T1B	Acidophilous Quercus forest	7984	1571	16.4761	1	200	1000	2743	34.3562	125	7.95672	Cytisus scoparius	987	Genista tinctoria	463	Genista pilosa	334															2553	31.9765	733	9.18086	121	7.7021	59	3.75557	Cytisus scoparius	987	Genista tinctoria	463	Genista pilosa	334
T1C	Temperate and boreal mountain Betula and Populus tremula forest on mineral soils	260	652	21.9	1	50	400	67	25.7692	32	4.90798	Lotus corniculatus	14	Vicia sepium	11	Lathyrus linifolius	9															56	21.5385	39	15	30	4.60123	15	2.30061	Lotus corniculatus	14	Vicia sepium	11	Lathyrus linifolius	9
T1D	Southern European mountain Betula and Populus tremula forest on mineral soils	225	790	26.6133	15	100	1000	175	77.7778	63	7.97468	Vicia sepium	30	Lathyrus linifolius	26	Astracantha sicula	25	Cytisus scoparius	25													169	75.1111	94	41.7778	59	7.46835	30	3.79747	Vicia sepium	30	Lathyrus linifolius	26	Astracantha sicula	25	Cytisus scoparius	25
T1E	Carpinus and Quercus mesic deciduous forest	18194	2228	29.0739	1	300	1000	9396	51.6434	163	7.31598	Lathyrus vernus	3856	Lathyrus niger	2100	Vicia sepium	1946															8507	46.7572	7517	41.3158	156	7.0018	100	4.48833	Lathyrus vernus	3856	Lathyrus niger	2100	Vicia sepium	1946
T1F	Ravine forest	5535	1686	31.9467	1	200	1000	1967	35.5375	91	5.39739	Lathyrus vernus	929	Vicia sepium	273	Alnus glutinosa	181	Alnus incana	181													1673	30.2258	1382	24.9684	85	5.04152	49	2.90629	Lathyrus vernus	929	Vicia sepium	273	Hippocrepis emerus	165
T1G	Alnus cordata forest	109	364	27.6055	30	100	400	109	100	22	6.04396	Alnus cordata	109	Lathyrus venetus	23	Alnus glutinosa	9															43	39.4495	37	33.945	20	5.49451	8	2.1978	Lathyrus venetus	23	Trifolium pratense	8	Cytisus villosus	5
T21	Mediterranean evergreen Quercus forest	7005	2862	21.8721	1	100	1000	4339	61.9415	300	10.4822	Hippocrepis emerus	924	Cytisus villosus	464	Genista scorpius	404															4321	61.6845	1347	19.2291	297	10.3774	159	5.55556	Hippocrepis emerus	924	Cytisus villosus	464	Genista scorpius	404
T22	Mainland laurophyllous forest	194	433	18.9691	15	100	1000	84	43.299	28	6.46651	Alnus glutinosa	44	Lotus pedunculatus	12	Hippocrepis emerus	6															44	22.6804	6	3.09278	25	5.77367	5	1.15473	Lotus pedunculatus	12	Hippocrepis emerus	6	Bituminaria bituminosa	5	Robinia pseudoacacia	5
T24	Olea europaea-Ceratonia siliqua forest	924	1109	16.9426	4	80	500	508	54.9784	133	11.9928	Calicotome villosa	148	Bituminaria bituminosa	65	Trifolium campestre	58															507	54.8701	201	21.7532	131	11.8124	73	6.58251	Calicotome villosa	148	Bituminaria bituminosa	65	Trifolium campestre	58
T25	Phoenix theophrasti vegetation	21	152	16.619	50	64	200	9	42.8571	15	9.86842	Trifolium campestre	4	Bituminaria bituminosa	2	Spartium junceum	2	Trifolium lappaceum	2	Trifolium stellatum	2	Vicia	2									9	42.8571	6	28.5714	15	9.86842	8	5.26316	Trifolium campestre	4	Bituminaria bituminosa	2	Spartium junceum	2	Trifolium lappaceum	2	Trifolium stellatum	2
T27	Ilex aquifolium forest	456	680	19.9079	4	100	1000	141	30.9211	36	5.29412	Lathyrus venetus	50	Alnus glutinosa	17	Lathyrus vernus	16															125	27.4123	86	18.8596	34	5	15	2.20588	Lathyrus venetus	50	Lathyrus vernus	16	Cytisus scoparius	12	Vicia sepium	12
T31	Temperate mountain Picea forest	8429	1463	28.5634	1	250	1000	1420	16.8466	69	4.71634	Lotus corniculatus	391	Alnus viridis	232	Trifolium pratense	202															1074	12.7417	698	8.28093	66	4.51128	40	2.73411	Lotus corniculatus	391	Trifolium pratense	202	Lathyrus vernus	132
T32	Temperate mountain Abies forest	5120	1176	29.3949	10	400	1000	1394	27.2266	59	5.01701	Lathyrus vernus	537	Vicia sepium	391	Laburnum alpinum	236															1341	26.1914	1064	20.7812	55	4.67687	33	2.80612	Lathyrus vernus	537	Vicia sepium	391	Laburnum alpinum	236
T33	Mediterranean mountain Abies forest	283	739	26.4841	20	300	800	194	68.5512	71	9.60758	Lathyrus venetus	46	Lathyrus laxiflorus	44	Lathyrus vernus	28															194	68.5512	182	64.311	69	9.33694	45	6.08931	Lathyrus venetus	46	Lathyrus laxiflorus	44	Lathyrus vernus	28
T34	Temperate subalpine Larix, Pinus cembra and Pinus uncinata forest	2234	1555	29.0685	1	200	900	1143	51.1638	93	5.98071	Lotus corniculatus	419	Trifolium pratense	216	Alnus viridis	209															976	43.6885	616	27.5739	91	5.85209	63	4.05145	Lotus corniculatus	419	Trifolium pratense	216	Hippocrepis comosa	128
T35	Temperate continental Pinus sylvestris forest	5078	1371	18.6264	1	200	1000	1602	31.5479	106	7.73158	Genista tinctoria	237	Cytisus ratisbonensis	234	Cytisus scoparius	186															1533	30.1891	712	14.0213	103	7.51276	66	4.814	Genista tinctoria	237	Cytisus ratisbonensis	234	Cytisus scoparius	186
T36	Temperate and submediterranean montane Pinus sylvestris-Pinus nigra forest	1326	1695	37.4947	4	200	1000	1212	91.4027	139	8.20059	Lotus corniculatus	451	Hippocrepis comosa	251	Hippocrepis emerus	228															1204	90.7994	484	36.5008	134	7.9056	82	4.83776	Lotus corniculatus	451	Hippocrepis comosa	251	Hippocrepis emerus	228
T37	Mediterranean montane Pinus sylvestris-Pinus nigra forest	550	1009	21.6618	8	100	1000	421	76.5455	96	9.51437	Genista scorpius	63	Cytisus balansae	46	Lotus corniculatus	45															420	76.3636	211	38.3636	92	9.11794	44	4.36075	Genista scorpius	63	Cytisus balansae	46	Lotus corniculatus	45
T39	Mediterranean and Balkan subalpine Pinus heldreichii-Pinus peuce forest	251	653	30	8	150	400	152	60.5578	47	7.19755	Cytisus eriocarpus	53	Cytisus hirsutus	37	Securigera varia	23															142	56.5737	58	23.1076	46	7.04441	26	3.98162	Cytisus eriocarpus	53	Cytisus hirsutus	37	Securigera varia	23
T3A	Mediterranean lowland to submontane Pinus forest	3219	2216	26.5486	4	100	1000	2493	77.4464	260	11.7329	Dorycnium pentaphyllum	692	Coronilla minima	436	Ononis minutissima	436															2487	77.26	1140	35.4147	256	11.5523	141	6.36282	Dorycnium pentaphyllum	692	Coronilla minima	436	Ononis minutissima	436
T3C	Taxus baccata forest	187	493	20.2246	4	100	600	49	26.2032	20	4.0568	Hippocrepis emerus	23	Cytisophyllum sessilifolium	11	Vicia sepium	10															49	26.2032	25	13.369	19	3.85396	9	1.82556	Hippocrepis emerus	23	Cytisophyllum sessilifolium	11	Vicia sepium	10
T3D	Mediterranean Cupressaceae forest	256	1094	25.6172	20	100	625	162	63.2812	101	9.23218	Trifolium physodes	34	Trifolium campestre	22	Trifolium stellatum	19															162	63.2812	114	44.5312	100	9.14077	64	5.85009	Trifolium physodes	34	Trifolium campestre	22	Trifolium stellatum	19
T3F	Dark taiga	1278	553	27.5501	1	400	1000	481	37.6369	29	5.24412	Lathyrus vernus	195	Alnus glutinosa	130	Alnus incana	106															292	22.8482	287	22.457	27	4.88246	22	3.9783	Lathyrus vernus	195	Vicia sepium	84	Vicia sylvatica	53
T3G	Pinus sylvestris light taiga	1754	658	21.7138	1	400	1000	445	25.3706	47	7.14286	Alnus incana	108	Vicia cracca	72	Alnus glutinosa	55															313	17.8449	286	16.3056	44	6.68693	37	5.6231	Vicia cracca	72	Lathyrus pratensis	45	Trifolium repens	36
T3J	Pinus and Larix mire forest	1394	533	11.4792	1	100	1000	65	4.66284	19	3.56473	Alnus glutinosa	33	Alnus incana	7	Cytisus ratisbonensis	4	Cytisus ruthenicus	4	Lotus pedunculatus	4											22	1.57819	4	0.286944	15	2.81426	5	0.938086	Cytisus ratisbonensis	4	Cytisus ruthenicus	4	Lotus pedunculatus	4
T3K	Picea mire forest	1234	581	14.2115	1	150	1000	98	7.94165	13	2.23752	Alnus glutinosa	45	Alnus incana	40	Lotus corniculatus	5	Trifolium pratense	5													13	1.05348	10	0.810373	9	1.54905	7	1.20482	Lotus corniculatus	5	Trifolium pratense	5	Genista tinctoria	2	Lathyrus pratensis	2
U21	Boreal and arctic siliceous scree and block field	19	90	17.5789	1	1	16	4	21.0526	1	1.11111	Astragalus alpinus	4																			4	21.0526	4	21.0526	1	1.11111	1	1.11111	Astragalus alpinus	4
U22	Temperate high-mountain siliceous scree	366	465	8.52459	1	10	200	34	9.28962	14	3.01075	Trifolium pallescens	15	Anthyllis vulneraria	5	Trifolium alpinum	5															34	9.28962	29	7.9235	13	2.7957	8	1.72043	Trifolium pallescens	15	Anthyllis vulneraria	5	Trifolium alpinum	5
U23	Temperate, lowland to montane siliceous scree	84	317	11.2976	1	8.625	100	26	30.9524	16	5.04732	Cytisus scoparius	14	Genista pilosa	5	Lotus corniculatus	3	Trifolium campestre	3	Ulex europaeus	3											25	29.7619	5	5.95238	15	4.73186	7	2.2082	Cytisus scoparius	14	Genista pilosa	5	Lotus corniculatus	3	Trifolium campestre	3	Ulex europaeus	3
U24	Mediterranean siliceous scree	119	368	9.52101	1	16	200	13	10.9244	12	3.26087	Genista salzmannii	3	Genista sanabrensis	2	Lotus corniculatus	2															13	10.9244	1	0.840336	11	2.98913	2	0.543478	Genista salzmannii	3	Genista sanabrensis	2	Lotus corniculatus	2
U25	Boreal and arctic base-rich scree and block field	17	111	21.7059	1	1	4	3	17.6471	2	1.8018	Astragalus alpinus	2	Astragalus frigidus	1																	3	17.6471	3	17.6471	2	1.8018	2	1.8018	Astragalus alpinus	2	Astragalus frigidus	1
U26	Temperate high-mountain base-rich scree and moraine	717	776	10.8842	1	16	500	87	12.1339	30	3.86598	Anthyllis vulneraria	23	Oxytropis jacquinii	13	Lotus corniculatus	12															87	12.1339	68	9.48396	30	3.86598	25	3.22165	Anthyllis vulneraria	23	Oxytropis jacquinii	13	Lotus corniculatus	12
U27	Temperate, lowland to montane base-rich scree	607	1330	12.4333	1	10	400	234	38.5502	83	6.2406	Anthyllis vulneraria	31	Astragalus onobrychis	23	Medicago lupulina	22															227	37.397	159	26.1944	80	6.01504	53	3.98496	Anthyllis vulneraria	31	Astragalus onobrychis	23	Medicago lupulina	22
U28	Western Mediterranean base-rich scree	82	495	11.1829	1	15	150	29	35.3659	30	6.06061	Alnus viridis	4	Cytisophyllum sessilifolium	3	Alnus cordata	2	Bituminaria bituminosa	2	Dorycnium pentaphyllum	2	Medicago lupulina	2	Ononis aragonensis	2	Robinia pseudoacacia	2	Spartium junceum	2	Vicia sepium	2	25	30.4878	14	17.0732	28	5.65657	14	2.82828	Cytisophyllum sessilifolium	3	Bituminaria bituminosa	2	Dorycnium pentaphyllum	2	Medicago lupulina	2	Ononis aragonensis	2
U29	Eastern Mediterranean base-rich scree	34	136	9.67647	2	50	200	19	55.8824	4	2.94118	Cicer incisum	13	Astragalus angustifolius	5	Astracantha cretica	1	Hippocrepis emerus	1													19	55.8824	18	52.9412	4	2.94118	2	1.47059	Cicer incisum	13	Astragalus angustifolius	5	Astracantha cretica	1	Hippocrepis emerus	1
U32	Temperate high-mountain siliceous inland cliff	121	281	9.23967	1	9	100	18	14.876	9	3.20285	Lembotropis nigricans	8	Genista lydia	3	Genista depressa	2															18	14.876	1	0.826446	9	3.20285	1	0.355872	Lembotropis nigricans	8	Genista lydia	3	Genista depressa	2
U33	Temperate, lowland to montane siliceous inland cliff	204	457	9.7598	1	10	1000	37	18.1373	20	4.37637	Genista sagittalis	9	Genista pilosa	7	Trifolium repens	5															36	17.6471	12	5.88235	18	3.93873	8	1.75055	Genista sagittalis	9	Genista pilosa	7	Trifolium repens	5
U34	Mediterranean siliceous inland cliff	82	352	10.7439	1	15	200	23	28.0488	19	5.39773	Anthyllis hermanniae	9	Genista salzmannii	8	Trifolium campestre	3															22	26.8293	4	4.87805	18	5.11364	2	0.568182	Anthyllis hermanniae	9	Genista salzmannii	8	Trifolium campestre	3
U35	Boreal and arctic base-rich inland cliff	5	61	18.8	1	1	1	1	20	1	1.63934	Astragalus alpinus	1																			1	20	1	20	1	1.63934	1	1.63934	Astragalus alpinus	1
U36	Temperate high-mountain base-rich inland cliff	444	552	10.0383	1	8	200	39	8.78378	18	3.26087	Anthyllis vulneraria	8	Astragalus australis	6	Trifolium thalii	6															39	8.78378	27	6.08108	18	3.26087	11	1.99275	Anthyllis vulneraria	8	Astragalus australis	6	Trifolium thalii	6
U37	Temperate, lowland to montane base-rich inland cliff	954	1462	11.4151	1	10	200	243	25.4717	91	6.22435	Medicago falcata	35	Securigera varia	31	Anthyllis vulneraria	22	Lotus corniculatus	22													243	25.4717	150	15.7233	90	6.15595	56	3.83037	Medicago falcata	35	Securigera varia	31	Anthyllis vulneraria	22	Lotus corniculatus	22
U38	Mediterranean base-rich inland cliff	289	795	9.44637	1	10	400	58	20.0692	43	5.40881	Hippocrepis emerus	9	Anthyllis vulneraria	5	Anthyllis montana	4	Genista scorpius	4													58	20.0692	23	7.95848	43	5.40881	22	2.7673	Hippocrepis emerus	9	Anthyllis vulneraria	5	Anthyllis montana	4	Genista scorpius	4
U3A	Temperate ultramafic inland cliff	34	112	8.11765	1	4	25	12	35.2941	6	5.35714	Cytisus hirsutus	4	Hedysarum macedonicum	3	Lotus corniculatus	2															12	35.2941	3	8.82353	6	5.35714	1	0.892857	Cytisus hirsutus	4	Hedysarum macedonicum	3	Lotus corniculatus	2
U3B	Mediterranean ultramafic inland cliff	21	92	9.38095	1	17.5	150	7	33.3333	6	6.52174	Dorycnium hirsutum	2	Genista januensis	2	Anthyllis vulneraria	1	Genista hassertiana	1	Trifolium arvense	1	Trigonella balansae	1									7	33.3333	2	9.52381	6	6.52174	2	2.17391	Dorycnium hirsutum	2	Genista januensis	2	Anthyllis vulneraria	1	Genista hassertiana	1	Trifolium arvense	1
U3D	Wet inland cliff	60	199	6.7	1	4	100	9	15	8	4.0201	Trifolium repens	3	Alnus cordata	1	Alnus viridis	1	Dorycnium rectum	1	Echinospartum horridum	1	Lathyrus venetus	1	Lotus angustissimus	1	Lotus corniculatus	1					7	11.6667	4	6.66667	6	3.01508	2	1.00503	Trifolium repens	3	Dorycnium rectum	1	Echinospartum horridum	1	Lathyrus venetus	1	Lotus angustissimus	1
U52	Polar desert	2	8	6	1	1	1
U61	Subarctic volcanic field	11	35	6.18182	1	1	1
U62	Mediterranean, Macaronesian and temperate volcanic field	5	6	4.6	30	35	40
[truncated: 18 more columns]

## Sheet: Info S2.2
Variable	Explanation
EUNIS.code.3	EUNIS habitat code (fine level)
EUNIS.name.3	EUNIS habitat name (fine level)
plot.number	total number of plots
tot.species.number	total number of species
mean.plot.n	mean number of species in a plot
min	minimum plot size
median	median plot size
max	maximum plot size
plots.with.nfix	number of plots with a nitrogen-fixing plant
perc.plot.nfix	percentage of plots with a nitrogen-fixing plant
n.spec.nfix	number of different nitrogen-fixing species
share.spec.nfix	share of nitrogen-fixing species in the species pool
most.common.species.nfix1	1st most common nitrogen-fixing species
n.most.common.species.nfix1	occurrences of the 1st most common nitrogen-fixing species
most.common.species.nfix2	2nd most common nitrogen-fixing species
n.most.common.species.nfix2	occurrences of the 2nd most common nitrogen-fixing species
most.common.species.nfix3	3rd most common nitrogen-fixing species
n.most.common.species.nfix3	occurrences of the 3rd most common nitrogen-fixing species
most.common.species.nfix4	4th most common nitrogen-fixing species
n.most.common.species.nfix4	occurrences of the 4th most common nitrogen-fixing species
most.common.species.nfix5	5th most common nitrogen-fixing species
n.most.common.species.nfix5	occurrences of the 5th most common nitrogen-fixing species
most.common.species.nfix6	6th most common nitrogen-fixing species
n.most.common.species.nfix6	occurrences of the 6th most common nitrogen-fixing species
most.common.species.nfix7	7th most common nitrogen-fixing species
n.most.common.species.nfix7	occurrences of the 7th most common nitrogen-fixing species
most.common.species.nfix8	8th most common nitrogen-fixing species
n.most.common.species.nfix8	occurrences of the 8th most common nitrogen-fixing species
most.common.species.nfix9	9th most common nitrogen-fixing species
n.most.common.species.nfix9	occurrences of the 9th most common nitrogen-fixing species
most.common.species.nfix10	10th most common nitrogen-fixing species
n.most.common.species.nfix10	occurrences of the 10th most common nitrogen-fixing species
plots.with.rhiz	number of plots with a rhizobial nitrogen fixer
perc.plot.rhiz	percentage of plots with a rhizobial nitrogen fixer
plots.with.irlc	number of plots with an IRLC nitrogen fixer
perc.plot.irlc	percentage of plots with an IRLC nitrogen fixer
n.spec.rhiz	number of different rhizobial nitrogen fixers
share.n.rhiz	share of rhizobial nitrogen fixers in the species pool
n.spec.irlc	number of different IRLC nitrogen fixers
n.share.irlc	share of IRLC nitrogen fixers in the species pool
most.common.species.rhiz1	1st most common rhizobial nitrogen-fixing species
n.most.common.species.rhiz1	occurrences of the 1st most common rhizobial nitrogen-fixing species
most.common.species.rhiz2	2nd most common rhizobial nitrogen-fixing species
n.most.common.species.rhiz2	occurrences of the 2nd most common rhizobial nitrogen-fixing species
most.common.species.rhiz3	3rd most common rhizobial nitrogen-fixing species
n.most.common.species.rhiz3	occurrences of the 3rd most common rhizobial nitrogen-fixing species
most.common.species.rhiz4	4th most common rhizobial nitrogen-fixing species
n.most.common.species.rhiz4	occurrences of the 4th most common rhizobial nitrogen-fixing species
most.common.species.rhiz5	5th most common rhizobial nitrogen-fixing species
n.most.common.species.rhiz5	occurrences of the 5th most common rhizobial nitrogen-fixing species
most.common.species.rhiz6	6th most common rhizobial nitrogen-fixing species
n.most.common.species.rhiz6	occurrences of the 6th most common rhizobial nitrogen-fixing species
most.common.species.rhiz7	7th most common rhizobial nitrogen-fixing species
n.most.common.species.rhiz7	occurrences of the 7th most common rhizobial nitrogen-fixing species
most.common.species.rhiz8	8th most common rhizobial nitrogen-fixing species
n.most.common.species.rhiz8	occurrences of the 8th most common rhizobial nitrogen-fixing species
plots.with.frankia	number of plots with an actinorhizal nitrogen fixer
perc.plot.frankia	percentage of plots with an actinorhizal nitrogen fixer
n.frankia	number of different actinorhizal nitrogen fixers
share.n.frankia	share of actinorhizal nitrogen fixers in the species pool
most.common.species.frankia1	1st most common actinorhizal nitrogen-fixing species
n.most.common.species.frankia1	occurrences of the 1st most common actinorhizal nitrogen-fixing species
most.common.species.frankia2	2nd most common actinorhizal nitrogen-fixing species
n.most.common.species.frankia2	occurrences of the 2nd most common actinorhizal nitrogen-fixing species
most.common.species.frankia3	3rd most common actinorhizal nitrogen-fixing species
n.most.common.species.frankia3	occurrences of the 3rd most common actinorhizal nitrogen-fixing species
most.common.species.frankia4	4th most common actinorhizal nitrogen-fixing species
n.most.common.species.frankia4	occurrences of the 4th most common actinorhizal nitrogen-fixing species

## Sheet: TABLE S2.3
EUNIS.code.1	EUNIS.name.1	plot.number	tot.species.number	mean.plot.n	min	median	max	plots.with.nfix	perc.plot.nfix	n.spec.nfix	share.spec.nfix	most.common.species.nfix1	n.most.common.species.nfix1	most.common.species.nfix2	n.most.common.species.nfix2	most.common.species.nfix3	n.most.common.species.nfix3	most.common.species.nfix4	n.most.common.species.nfix4	most.common.species.nfix5	n.most.common.species.nfix5	plots.with.rhiz	perc.plot.rhiz	plots.with.irlc	perc.plot.irlc	n.spec.rhiz	share.n.rhiz	n.spec.irlc	n.share.irlc	most.common.species.rhiz1	n.most.common.species.rhiz1	most.common.species.rhiz2	n.most.common.species.rhiz2	most.common.species.rhiz3	n.most.common.species.rhiz3	most.common.species.rhiz4	n.most.common.species.rhiz4	most.common.species.rhiz5	n.most.common.species.rhiz5	plots.with.frankia	perc.plot.frankia	n.frankia	share.n.frankia	most.common.species.frankia1	n.most.common.species.frankia1	most.common.species.frankia2	n.most.common.species.frankia2	most.common.species.frankia3	n.most.common.species.frankia3
M	Coastal saltmarshes	11002	1351	7.95101	1	9	1000	1593	14.4792	95	7.03183	Trifolium repens	775	Trifolium fragiferum	428	Lotus tenuis	301	Lotus corniculatus	226	Trifolium pratense	106	1536	13.9611	1257	11.4252	90	6.66173	69	5.10733	Trifolium repens	775	Trifolium fragiferum	428	Lotus tenuis	301	Lotus corniculatus	226	Trifolium pratense	106	103	0.936193	5	0.370096	Hippophae rhamnoides	63	Elaeagnus angustifolia	33	Alnus incana	4
N	Coastal sand and cliff habitats	21312	3000	11.9757	1	12	1000	9885	46.3823	227	7.56667	Hippophae rhamnoides	1709	Lotus corniculatus	1582	Medicago marina	1512	Lotus cytisoides	1399	Trifolium repens	1059	8418	39.4989	6113	28.6834	221	7.36667	138	4.6	Lotus corniculatus	1582	Medicago marina	1512	Lotus cytisoides	1399	Trifolium repens	1059	Medicago littoralis	1041	1985	9.314	6	0.2	Hippophae rhamnoides	1709	Alnus glutinosa	153	Myrica gale	72
Q	Wetlands	76568	2765	10.4039	1	15	1000	8951	11.6903	128	4.62929	Lotus pedunculatus	1987	Alnus glutinosa	1716	Myrica gale	1015	Vicia cracca	883	Lathyrus pratensis	879	6386	8.3403	4134	5.39912	121	4.37613	87	3.14647	Lotus pedunculatus	1987	Vicia cracca	883	Lathyrus pratensis	879	Trifolium repens	863	Trifolium pratense	558	2858	3.73263	7	0.253165	Alnus glutinosa	1716	Myrica gale	1015	Alnus incana	157
R	Grasslands	343050	9361	22.7036	1	16	1000	246179	71.7618	641	6.84756	Trifolium repens	90012	Trifolium pratense	70253	Lotus corniculatus	63431	Lathyrus pratensis	40359	Vicia cracca	37897	244801	71.3602	213604	62.2661	631	6.74073	388	4.14486	Trifolium repens	90012	Trifolium pratense	70253	Lotus corniculatus	63431	Lathyrus pratensis	40359	Vicia cracca	37897	3619	1.05495	10	0.106826	Alnus glutinosa	1890	Hippophae rhamnoides	661	Alnus incana	506
S	Heathlands, scrub and tundra	58666	7528	18.3717	1	30	1000	31805	54.2137	552	7.33262	Lotus corniculatus	3859	Cytisus scoparius	2241	Anthyllis vulneraria	2160	Genista pilosa	1744	Dorycnium pentaphyllum	1650	28942	49.3335	12976	22.1184	544	7.22635	313	4.15781	Lotus corniculatus	3859	Cytisus scoparius	2241	Anthyllis vulneraria	2160	Genista pilosa	1744	Dorycnium pentaphyllum	1650	3808	6.49098	8	0.10627	Alnus glutinosa	1207	Alnus viridis	725	Myrica gale	704
T	Forest	191870	7338	25.8051	1	200	1000	93279	48.6157	557	7.59062	Alnus glutinosa	21082	Lathyrus vernus	13996	Vicia sepium	8456	Hippocrepis emerus	7308	Lathyrus niger	6295	69990	36.4778	47050	24.5218	543	7.39984	320	4.36086	Lathyrus vernus	13996	Vicia sepium	8456	Hippocrepis emerus	7308	Lathyrus niger	6295	Lotus corniculatus	4835	27566	14.367	14	0.190788	Alnus glutinosa	21082	Alnus incana	6007	Alnus viridis	776
U	Inland sparsely vegetated habitats	5205	3659	9.98271	1	10	1000	952	18.2901	199	5.43864	Anthyllis vulneraria	99	Lotus corniculatus	69	Medicago falcata	57	Securigera varia	52	Medicago lupulina	43	935	17.9635	540	10.3746	193	5.27467	111	3.03362	Anthyllis vulneraria	99	Lotus corniculatus	69	Medicago falcata	57	Securigera varia	52	Medicago lupulina	43	32	0.614793	6	0.163979	Alnus incana	14	Alnus viridis	7	Alnus glutinosa	4
[truncated: 6 more columns]

## Sheet: Info S2.3
Variable	Explanation
EUNIS.code.1	EUNIS habitat code (broad level)
EUNIS.name.1	EUNIS habitat name (broad level)
plot.number	total number of plots
tot.species.number	total number of species
mean.plot.n	mean number of species in a plot
min	minimum plot size
median	median plot size
max	maximum plot size
plots.with.nfix	number of plots with a nitrogen-fixing plant
perc.plot.nfix	percentage of plots with a nitrogen-fixing plant
n.spec.nfix	number of different nitrogen-fixing species
share.spec.nfix	share of nitrogen-fixing species in the species pool
most.common.species.nfix1	1st most common nitrogen-fixing species
n.most.common.species.nfix1	occurrences of the 1st most common nitrogen-fixing species
most.common.species.nfix2	2nd most common nitrogen-fixing species
n.most.common.species.nfix2	occurrences of the 2nd most common nitrogen-fixing species
most.common.species.nfix3	3rd most common nitrogen-fixing species
n.most.common.species.nfix3	occurrences of the 3rd most common nitrogen-fixing species
most.common.species.nfix4	4th most common nitrogen-fixing species
n.most.common.species.nfix4	occurrences of the 4th most common nitrogen-fixing species
most.common.species.nfix5	5th most common nitrogen-fixing species
n.most.common.species.nfix5	occurrences of the 5th most common nitrogen-fixing species
plots.with.rhiz	number of plots with a rhizobial nitrogen fixer
perc.plot.rhiz	percentage of plots with a rhizobial nitrogen fixer
plots.with.irlc	number of plots with an IRLC nitrogen fixer
perc.plot.irlc	percentage of plots with an IRLC nitrogen fixer
n.spec.rhiz	number of different rhizobial nitrogen fixers
share.n.rhiz	share of rhizobial nitrogen fixers in the species pool
n.spec.irlc	number of different IRLC nitrogen fixers
n.share.irlc	share of IRLC nitrogen fixers in the species pool
most.common.species.rhiz1	1st most common rhizobial nitrogen-fixing species
n.most.common.species.rhiz1	occurrences of the 1st most common rhizobial nitrogen-fixing species
most.common.species.rhiz2	2nd most common rhizobial nitrogen-fixing species
n.most.common.species.rhiz2	occurrences of the 2nd most common rhizobial nitrogen-fixing species
most.common.species.rhiz3	3rd most common rhizobial nitrogen-fixing species
n.most.common.species.rhiz3	occurrences of the 3rd most common rhizobial nitrogen-fixing species
most.common.species.rhiz4	4th most common rhizobial nitrogen-fixing species
n.most.common.species.rhiz4	occurrences of the 4th most common rhizobial nitrogen-fixing species
most.common.species.rhiz5	5th most common rhizobial nitrogen-fixing species
n.most.common.species.rhiz5	occurrences of the 5th most common rhizobial nitrogen-fixing species
plots.with.frankia	number of plots with an actinorhizal nitrogen fixer
perc.plot.frankia	percentage of plots with an actinorhizal nitrogen fixer
n.frankia	number of different actinorhizal nitrogen fixers
share.n.frankia	share of actinorhizal nitrogen fixers in the species pool
most.common.species.frankia1	1st most common actinorhizal nitrogen-fixing species
n.most.common.species.frankia1	occurrences of the 1st most common actinorhizal nitrogen-fixing species
most.common.species.frankia2	2nd most common actinorhizal nitrogen-fixing species
n.most.common.species.frankia2	occurrences of the 2nd most common actinorhizal nitrogen-fixing species
most.common.species.frankia3	3rd most common actinorhizal nitrogen-fixing species
n.most.common.species.frankia3	occurrences of the 3rd most common actinorhizal nitrogen-fixing species
most.common.species.frankia4	4th most common actinorhizal nitrogen-fixing species
n.most.common.species.frankia4	occurrences of the 4th most common actinorhizal nitrogen-fixing species
most.common.species.frankia5	5th most common actinorhizal nitrogen-fixing species
n.most.common.species.frankia5	occurrences of the 5th most common actinorhizal nitrogen-fixing species
most.common.species.frankia6	6th most common actinorhizal nitrogen-fixing species
n.most.common.species.frankia6	occurrences of the 6th most common actinorhizal nitrogen-fixing species

## Sheet: TABLE S2.4
Code	Description	Unit	Transformation	Resolution	Category	Link	Reference
bio2	mean diurnal air temperature range	°C		30arc seconds	climate	https://chelsa-climate.org/bioclim/	Karger et al. 2017, 2018
bio4	temperature seasonality	°C*100		30arc seconds	climate	https://chelsa-climate.org/bioclim/	Karger et al. 2017, 2018
bio10	mean daily mean air temperatures of the warmest quarter	°C		30arc seconds	climate	https://chelsa-climate.org/bioclim/	Karger et al. 2017, 2018
bio12	annual precipitation amount	kg/m²/a	log10	30arc seconds	climate	https://chelsa-climate.org/bioclim/	Karger et al. 2017, 2018
bio15	precipitation seasonality	kg/m²	log10	30arc seconds	climate	https://chelsa-climate.org/bioclim/	Karger et al. 2017, 2018
bio18	mean monthly precipitation amount of the warmest quarter	kg/m²/month	log10	30arc seconds	climate	https://chelsa-climate.org/bioclim/	Karger et al. 2017, 2018
EIVE.M	European Indicator values for soil moisture				indicator value	https://zenodo.org/records/7534792	Dengler et al. 2023
EIVE.N	European Indicator values for soil nitrogen				indicator value	https://zenodo.org/records/7534792	Dengler et al. 2023
EIVE.R	European Indicator values for soil reaction				indicator value	https://zenodo.org/records/7534792	Dengler et al. 2023
EIVE.L	European Indicator values for light				indicator value	https://zenodo.org/records/7534792	Dengler et al. 2023
EIVE.T	European Indicator values for temperature				indicator value	https://zenodo.org/records/7534792	Dengler et al. 2023
Dengler J, Jansen F, Chusova O, Hüllbusch E, Nobis MP, Van Meerbeek K, Axmanová I, Bruun HH, Chytrý M, Guarino R, Karrer G, Moeys K, Raus T, Steinbauer MJ, Tichý L, Tyler T, Batsatsashvili K, Bita-Nicolae C, Didukh Y, Diekmann M, Englisch T, Fernández-Pascual E, Frank D, Graf U, Hájek M, Jelaska SD, Jiménez-Alfaro B, Julve P, Nakhutsrishvili G, Ozinga WA, Ruprecht E-K, Šilc U, Theurillat J-P, Gil…
Karger, D. N., Conrad, O., Boehner, J., Kawohl, T., Kreft, H., Soria-Auza, R. W., Zimmermann, N. E., Linder, H. P. and Kessler, M. 2017. Climatologies at high resolution for the earth’s land surface areas. - Sci Data in press.
Karger, D. N., Conrad, O., Böhner, J., Kawohl, T., Kreft, H., Soria-Auza, R. W., Zimmermann, N. E., Linder, H. P. and Kessler, M. 2018. Data from: Climatologies at high resolution for the earth’s land surface areas [Dataset]. - Dryad Digital Repository in press.

## Sheet: TABLE S2.5
EUNIS.code.1	EUNIS.name.1	EUNIS.code.2	EUNIS.name.2	EUNIS.code.3	EUNIS.name.3	Number of plots in the final dataset
M	Coastal saltmarshes	MA	Coastal saltmarshes	MA	Coastal saltmarshes	775
M	Coastal saltmarshes	MA2	Coastal saltmarshes	MA2	Coastal saltmarshes	0
M	Coastal saltmarshes	MA21	Arctic coastal saltmarsh	MA21	Arctic coastal saltmarsh	0
M	Coastal saltmarshes	MA21	Arctic coastal saltmarsh	MA211	Arctic coastal saltmarsh	10
M	Coastal saltmarshes	MA22	Atlantic coastal saltmarsh	MA22	Atlantic coastal saltmarsh	0
M	Coastal saltmarshes	MA22	Atlantic coastal saltmarsh	MA221	Atlantic saltmarsh driftline	70
M	Coastal saltmarshes	MA22	Atlantic coastal saltmarsh	MA222	Atlantic upper saltmarsh	554
M	Coastal saltmarshes	MA22	Atlantic coastal saltmarsh	MA223	Atlantic upper-mid saltmarsh and saline and brackish reed, rush and sedge bed	3560
M	Coastal saltmarshes	MA22	Atlantic coastal saltmarsh	MA224	Atlantic mid-low saltmarsh	2943
M	Coastal saltmarshes	MA22	Atlantic coastal saltmarsh	MA225	Atlantic pioneer saltmarsh	440
M	Coastal saltmarshes	MA23	Baltic coastal saltmarsh	MA23	Baltic coastal saltmarsh	0
M	Coastal saltmarshes	MA23	Baltic coastal saltmarsh	MA232	Baltic coastal meadow	264
M	Coastal saltmarshes	MA24	Black Sea coastal saltmarsh	MA24	Black Sea coastal saltmarsh	0
M	Coastal saltmarshes	MA24	Black Sea coastal saltmarsh	MA241	Black Sea littoral saltmarsh	380
M	Coastal saltmarshes	MA25	Mediterranean coastal saltmarsh	MA25	Mediterranean coastal saltmarsh	0
M	Coastal saltmarshes	MA25	Mediterranean coastal saltmarsh	MA251	Mediterranean upper saltmarsh	164
M	Coastal saltmarshes	MA25	Mediterranean coastal saltmarsh	MA252	Mediterranean upper-mid saltmarsh and saline and brackish reed rush and sedge bed	754
M	Coastal saltmarshes	MA25	Mediterranean coastal saltmarsh	MA253	Mediterranean mid-low saltmarsh	1088
M	Coastal saltmarshes	MAa	Angiosperm vegetation in the marine littoral zone	MAa	Angiosperm vegetation in the marine littoral zone	0
N	Coastal sand and cliff habitats	N	Coastal sand and cliff habitats	N	Coastal sand and cliff habitats	1301
N	Coastal sand and cliff habitats	N1	Coastal dunes and sandy shores	N1	Coastal dunes and sandy shores	25
N	Coastal sand and cliff habitats	N1	Coastal dunes and sandy shores	N11	Atlantic, Baltic and Arctic sand beach	193
N	Coastal sand and cliff habitats	N1	Coastal dunes and sandy shores	N12	Mediterranean and Black Sea sand beach	560
N	Coastal sand and cliff habitats	N1	Coastal dunes and sandy shores	N13	Atlantic and Baltic shifting coastal dune	2629
N	Coastal sand and cliff habitats	N1	Coastal dunes and sandy shores	N14	Mediterranean, Macaronesian and Black Sea shifting coastal dune	1842
N	Coastal sand and cliff habitats	N1	Coastal dunes and sandy shores	N15	Atlantic and Baltic coastal dune grassland (grey dune)	2264
N	Coastal sand and cliff habitats	N1	Coastal dunes and sandy shores	N16	Mediterranean and Macaronesian coastal dune grassland (grey dune)	2161
N	Coastal sand and cliff habitats	N1	Coastal dunes and sandy shores	N17	Black Sea coastal dune grassland (grey dune)	541
N	Coastal sand and cliff habitats	N1	Coastal dunes and sandy shores	N18	Atlantic and Baltic coastal Empetrum heath	157
N	Coastal sand and cliff habitats	N1	Coastal dunes and sandy shores	N19	Atlantic coastal Calluna and Ulex heath	168
N	Coastal sand and cliff habitats	N1	Coastal dunes and sandy shores	N1A	Atlantic and Baltic coastal dune scrub	2417
N	Coastal sand and cliff habitats	N1	Coastal dunes and sandy shores	N1B	Mediterranean and Black Sea coastal dune scrub	270
N	Coastal sand and cliff habitats	N1	Coastal dunes and sandy shores	N1C	Macaronesian coastal dune scrub	0
N	Coastal sand and cliff habitats	N1	Coastal dunes and sandy shores	N1D	Atlantic and Baltic broad-leaved coastal dune forest	705
N	Coastal sand and cliff habitats	N1	Coastal dunes and sandy shores	N1E	Black Sea broad-leaved coastal dune forest	15
N	Coastal sand and cliff habitats	N1	Coastal dunes and sandy shores	N1F	Baltic coniferous coastal dune forest	200
N	Coastal sand and cliff habitats	N1	Coastal dunes and sandy shores	N1G	Mediterranean coniferous coastal dune forest	133
N	Coastal sand and cliff habitats	N1	Coastal dunes and sandy shores	N1H	Atlantic and Baltic moist and wet dune slack	3253
N	Coastal sand and cliff habitats	N1	Coastal dunes and sandy shores	N1J	Mediterranean and Black Sea moist and wet dune slack	138
N	Coastal sand and cliff habitats	N2	Coastal shingle	N2	Coastal shingle	0
N	Coastal sand and cliff habitats	N2	Coastal shingle	N21	Atlantic, Baltic and Arctic coastal shingle beach	299
N	Coastal sand and cliff habitats	N2	Coastal shingle	N22	Mediterranean and Black Sea coastal shingle beach	43
N	Coastal sand and cliff habitats	N2	Coastal shingle	N23	*Shingle and gravel beach with scrub	0
N	Coastal sand and cliff habitats	N2	Coastal shingle	N24	*Shingle and gravel beach forest	0
N	Coastal sand and cliff habitats	N3	Rock cliffs, ledges and shores, including the supralittoral	N3	Rock cliffs, ledges and shores, including the supralittoral	0
N	Coastal sand and cliff habitats	N3	Rock cliffs, ledges and shores, including the supralittoral	N31	Atlantic and Baltic rocky sea cliff and shore	708
N	Coastal sand and cliff habitats	N3	Rock cliffs, ledges and shores, including the supralittoral	N32	Mediterranean and Black Sea rocky sea cliff and shore	1223
N	Coastal sand and cliff habitats	N3	Rock cliffs, ledges and shores, including the supralittoral	N33	Macaronesian rocky sea cliff and shore	0
N	Coastal sand and cliff habitats	N3	Rock cliffs, ledges and shores, including the supralittoral	N34	Atlantic and Baltic soft sea cliff	39
N	Coastal sand and cliff habitats	N3	Rock cliffs, ledges and shores, including the supralittoral	N35	Mediterranean and Black Sea soft sea cliff	28
P	Surface waters	P	Surface waters	P	Surface waters	excluded
P	Surface waters	Pa	Base-poor spring and spring brook	Pa	Base-poor spring and spring brook	excluded
P	Surface waters	Pb	Calcareous spring and spring brook	Pb	Calcareous spring and spring brook	excluded
P	Surface waters	Pc	Brackish-water vegetation	Pc	Brackish-water vegetation	excluded
P	Surface waters	Pd	Fresh-water small pleustophyte vegetation	Pd	Fresh-water small pleustophyte vegetation	excluded
P	Surface waters	Pe	Fresh-water large pleustophyte vegetation	Pe	Fresh-water large pleustophyte vegetation	excluded
P	Surface waters	Pf	Fresh-water submerged vegetation	Pf	Fresh-water submerged vegetation	excluded
P	Surface waters	Pg	Fresh-water nymphaeid vegetation	Pg	Fresh-water nymphaeid vegetation	excluded
P	Surface waters	Ph	Oligotrophic-water vegetation	Ph	Oligotrophic-water vegetation	excluded
Q	Wetlands	Q	Wetlands	Q	Wetlands	0
Q	Wetlands	Q1	Raised and blanket bogs	Q1	Raised and blanket bogs	0
Q	Wetlands	Q1	Raised and blanket bogs	Q11	Raised bog	1792
Q	Wetlands	Q1	Raised and blanket bogs	Q12	Blanket bog	458
Q	Wetlands	Q2	Valley mires, poor fens and transition mires	Q2	Valley mires, poor fens and transition mires	0
Q	Wetlands	Q2	Valley mires, poor fens and transition mires	Q21	Oceanic valley mire	999
Q	Wetlands	Q2	Valley mires, poor fens and transition mires	Q22	Poor fen	3924
Q	Wetlands	Q2	Valley mires, poor fens and transition mires	Q23	Relict mire of Mediterranean mountains	111
Q	Wetlands	Q2	Valley mires, poor fens and transition mires	Q24	Intermediate fen and soft-water spring mire	4334
Q	Wetlands	Q2	Valley mires, poor fens and transition mires	Q25	Non-calcareous quaking mire	3076
Q	Wetlands	Q3	Palsa and polygon mires	Q3	Palsa and polygon mires	6
Q	Wetlands	Q3	Palsa and polygon mires	Q31	*Palsa mire	0
Q	Wetlands	Q3	Palsa and polygon mires	Q32	*Polygon mire	0
Q	Wetlands	Q4	Base-rich fens and calcareous spring mires	Q4	Base-rich fens and calcareous spring mires	0
Q	Wetlands	Q4	Base‐rich fens and calcareous spring mires	Q41	Alkaline, calcareous, carbonate-rich small-sedge spring fen	2144
Q	Wetlands	Q4	Base‐rich fens and calcareous spring mires	Q42	Extremely rich moss-sedge fen	1548
Q	Wetlands	Q4	Base‐rich fens and calcareous spring mires	Q43	Tall-sedge base-rich fen	773
Q	Wetlands	Q4	Base‐rich fens and calcareous spring mires	Q44	Calcareous quaking mire	611
Q	Wetlands	Q4	Base‐rich fens and calcareous spring mires	Q45	Arctic-alpine rich fen	733
Q	Wetlands	Q4	Base‐rich fens and calcareous spring mires	Q46	Carpathian travertine fen with halophytes	10
Q	Wetlands	Q5	Helophyte beds	Q5	Helophyte beds	0
Q	Wetlands	Q5	Helophyte beds	Q51	Tall-helophyte bed	20603
Q	Wetlands	Q5	Helophyte beds	Q52	Small-helophyte bed	10729
Q	Wetlands	Q5	Helophyte beds	Q53	Tall-sedge bed	5712
Q	Wetlands	Q5	Helophyte beds	Q54	Inland saline or brackish helophyte bed	368
Q	Wetlands	Q6	Periodically exposed shores	Q6	Periodically exposed shores	0
Q	Wetlands	Q6	Periodically exposed shores	Q61	Periodically exposed shore with stable, eutrophic sediments with pioneer or ephemeral vegetation	0
Q	Wetlands	Q6	Periodically exposed shores	Q62	Periodically exposed shore with stable, mesotrophic sediments with pioneer or ephemeral vegetation	0
Q	Wetlands	Q6	Periodically exposed shores	Q63	Periodically exposed saline shore with pioneer or ephemeral vegetation	0
Q	Wetlands	Qa	Mires	Qa	Mires	6553
Q	Wetlands	Qb	Wetlands	Qb	Wetlands	12084
R	Grasslands	R	Grasslands	R	Grasslands	128098
R	Grasslands	R1	Dry grasslands	R1	Dry grasslands	22
R	Grasslands	R1	Dry grasslands	R11	Pannonian and Pontic sandy steppe	368
R	Grasslands	R1	Dry grasslands	R12	Cryptogam- and annual-dominated vegetation on siliceous rock outcrops	467
R	Grasslands	R1	Dry grasslands	R13	Cryptogam- and annual-dominated vegetation on calcareous and ultramafic rock outcrops	1625
R	Grasslands	R1	Dry grasslands	R14	Perennial rocky grassland of the Italian Peninsula	743
R	Grasslands	R1	Dry grasslands	R15	Continental dry rocky steppic grassland and dwarf scrub on chalk outcrops	110
R	Grasslands	R1	Dry grasslands	R16	Perennial rocky grassland of Central and South-Eastern Europe	4659
R	Grasslands	R1	Dry grasslands	R17	Heavy-metal dry grassland of the Balkans	43
R	Grasslands	R1	Dry grasslands	R18	Perennial rocky calcareous grassland of subatlantic-submediterranean Europe	2458
R	Grasslands	R1	Dry grasslands	R19	Dry steppic submediterranean pasture of the Amphi-Adriatic region	496
R	Grasslands	R1	Dry grasslands	R1A	Semi-dry perennial calcareous grassland (meadow steppe)	28373
R	Grasslands	R1	Dry grasslands	R1B	Continental dry grassland (true steppe)	8710
R	Grasslands	R1	Dry grasslands	R1C	Desert steppe	35
R	Grasslands	R1	Dry grasslands	R1D	Mediterranean closely grazed dry grassland	534
R	Grasslands	R1	Dry grasslands	R1E	Mediterranean tall perennial dry grassland	2153
R	Grasslands	R1	Dry grasslands	R1F	Mediterranean annual-rich dry grassland	1025
R	Grasslands	R1	Dry grasslands	R1G	Iberian oromediterranean siliceous dry grassland	451
R	Grasslands	R1	Dry grasslands	R1H	Iberian oromediterranean basiphilous dry grassland	1030
R	Grasslands	R1	Dry grasslands	R1J	Cyrno-Sardean oromediterranean siliceous dry grassland	84
R	Grasslands	R1	Dry grasslands	R1K	Balkan and Anatolian oromediterranean dry grassland	74
R	Grasslands	R1	Dry grasslands	R1L	Madeiran oromediterranean siliceous dry grassland	0
R	Grasslands	R1	Dry grasslands	R1M	Lowland to montane, dry to mesic grassland usually dominated by Nardus stricta	1898
R	Grasslands	R1	Dry grasslands	R1N	Open Iberian supramediterranean dry acid and neutral grassland	129
R	Grasslands	R1	Dry grasslands	R1P	Oceanic to subcontinental inland sand grassland on dry acid and neutral soils	4252
R	Grasslands	R1	Dry grasslands	R1Q	Inland sanddrift and dune with siliceous grassland	1543
R	Grasslands	R1	Dry grasslands	R1R	Mediterranean to Atlantic open, dry, acid and neutral grassland	1815
R	Grasslands	R1	Dry grasslands	R1S	Heavy-metal grassland in Western and Central Europe	8
R	Grasslands	R1	Dry grasslands	R1T	Azorean open, dry, acid to neutral grassland	0
R	Grasslands	R2	Mesic grasslands	R2	Mesic grasslands	0
R	Grasslands	R2	Mesic grasslands	R21	Mesic permanent pasture of lowlands and mountains	19816
R	Grasslands	R2	Mesic grasslands	R22	Low and medium altitude hay meadow	50967
R	Grasslands	R2	Mesic grasslands	R23	Mountain hay meadow	3564
R	Grasslands	R2	Mesic grasslands	R24	Iberian summer pasture (vallicar)	163
R	Grasslands	R3	Seasonally wet and wet grasslands	R3	Seasonally wet and wet grasslands	0
R	Grasslands	R3	Seasonally wet and wet grasslands	R31	Mediterranean tall humid inland grassland	1307
R	Grasslands	R3	Seasonally wet and wet grasslands	R32	Mediterranean short moist grassland of lowlands	67
R	Grasslands	R3	Seasonally wet and wet grasslands	R33	Mediterranean short moist grassland of mountains	473
R	Grasslands	R3	Seasonally wet and wet grasslands	R34	Submediterranean moist meadow	345
R	Grasslands	R3	Seasonally wet and wet grasslands	R35	Moist or wet mesotrophic to eutrophic hay meadow	19469
R	Grasslands	R3	Seasonally wet and wet grasslands	R36	Moist or wet mesotrophic to eutrophic pasture	11402
R	Grasslands	R3	Seasonally wet and wet grasslands	R37	Temperate and boreal moist or wet oligotrophic grassland	7312
R	Grasslands	R4	Alpine and subalpine grasslands	R4	Alpine and subalpine grasslands	44
R	Grasslands	R4	Alpine and subalpine grasslands	R41	Snow-bed vegetation	1101
R	Grasslands	R4	Alpine and subalpine grasslands	R42	Boreal and arctic acidophilous alpine grassland	328
R	Grasslands	R4	Alpine and subalpine grasslands	R43	Temperate acidophilous alpine grassland	9021
R	Grasslands	R4	Alpine and subalpine grasslands	R44	Arctic-alpine calcareous grassland	4412
R	Grasslands	R4	Alpine and subalpine grasslands	R45	Alpine and subalpine calcareous grassland of the Balkans and Apennines	1064
R	Grasslands	R5	Woodland fringes and clearings and tall forb stands	R5	Woodland fringes and clearings and tall forb stands	10
R	Grasslands	R5	Woodland fringes and clearings and tall forb stands	R51	Thermophilous forest fringe of base-rich soils	933
R	Grasslands	R5	Woodland fringes and clearings and tall forb stands	R52	Forest fringe of acidic nutrient-poor soils	464
R	Grasslands	R5	Woodland fringes and clearings and tall forb stands	R53	Macaronesian thermophilous forest fringe	0
R	Grasslands	R5	Woodland fringes and clearings and tall forb stands	R54	Pteridium aquilinum vegetation	1054
R	Grasslands	R5	Woodland fringes and clearings and tall forb stands	R55	Lowland moist or wet tall-herb and fern fringe	14749
R	Grasslands	R5	Woodland fringes and clearings and tall forb stands	R56	Montane to subalpine moist or wet tall-herb and fern fringe	1917
R	Grasslands	R5	Woodland fringes and clearings and tall forb stands	R57	Herbaceous forest clearing vegetation	excluded
R	Grasslands	R6	Inland salt steppes	R6	Inland salt steppes	0
R	Grasslands	R6	Inland salt steppes	R61	Mediterranean inland salt steppe	331
R	Grasslands	R6	Inland salt steppes	R62	Continental inland salt steppe	821
R	Grasslands	R6	Inland salt steppes	R63	Temperate inland salt marsh	688
R	Grasslands	R6	Inland salt steppes	R64	Semi-desert salt pan	2
R	Grasslands	R6	Inland salt steppes	R65	Continental subsaline alluvial pasture and meadow	23
R	Grasslands	R7	Sparsely wooded grasslands	R7	Sparsely wooded grasslands	0
R	Grasslands	R7	Sparsely wooded grasslands	R71	*Temperate wooded pasture and meadow	0
R	Grasslands	R7	Sparsely wooded grasslands	R72	*Hemiboreal and boreal wooded pasture and meadow	0
R	Grasslands	R7	Sparsely wooded grasslands	R73	*Mediterranean wooded pasture and meadow	0
S	Heathlands, scrub and tundra	S	Heathlands, scrub and tundra	S	Heathlands, scrub and tundra	435
S	Heathlands, scrub and tundra	S1	Tundra	S1	Tundra	3
S	Heathlands, scrub and tundra	S1	Tundra	S11	Shrub tundra	325
S	Heathlands, scrub and tundra	S1	Tundra	S12	Moss and lichen tundra	4
S	Heathlands, scrub and tundra	S2	Arctic, alpine and subalpine scrub	S2	Arctic, alpine and subalpine scrub	126
S	Heathlands, scrub and tundra	S2	Arctic, alpine and subalpine scrub	S21	Subarctic and alpine dwarf Salix scrub	1437
S	Heathlands, scrub and tundra	S2	Arctic, alpine and subalpine scrub	S22	Alpine and subalpine ericoid heath	4946
S	Heathlands, scrub and tundra	S2	Arctic, alpine and subalpine scrub	S23	Alpine and subalpine Juniperus scrub	1063
S	Heathlands, scrub and tundra	S2	Arctic, alpine and subalpine scrub	S24	Subalpine genistoid scrub of the Amphi-Adriatic region	105
S	Heathlands, scrub and tundra	S2	Arctic, alpine and subalpine scrub	S25	Subalpine and subarctic deciduous scrub	734
S	Heathlands, scrub and tundra	S2	Arctic, alpine and subalpine scrub	S26	Subalpine Pinus mugo scrub	1519
S	Heathlands, scrub and tundra	S2	Arctic, alpine and subalpine scrub	S27	*Krummholz with conifers other than Pinus mugo	0
S	Heathlands, scrub and tundra	S3	Temperate and Mediterranean montane scrub	S3	Temperate and Mediterranean-montane scrub	176
S	Heathlands, scrub and tundra	S3	Temperate and Mediterranean montane scrub	S31	Lowland to montane temperate and submediterranean Juniperus scrub	631
S	Heathlands, scrub and tundra	S3	Temperate and Mediterranean montane scrub	S32	Temperate Rubus scrub	2094
S	Heathlands, scrub and tundra	S3	Temperate and Mediterranean montane scrub	S33	Lowland to montane temperate and submediterranean genistoid scrub	1368
S	Heathlands, scrub and tundra	S3	Temperate and Mediterranean montane scrub	S34	Balkan-Anatolian submontane genistoid scrub	159
S	Heathlands, scrub and tundra	S3	Temperate and Mediterranean montane scrub	S35	Temperate and submediterranean thorn scrub	3824
S	Heathlands, scrub and tundra	S3	Temperate and Mediterranean montane scrub	S36	Low steppic scrub	428
S	Heathlands, scrub and tundra	S3	Temperate and Mediterranean montane scrub	S37	Corylus avellana scrub	1016
S	Heathlands, scrub and tundra	S3	Temperate and Mediterranean montane scrub	S38	Temperate forest clearing scrub	447
S	Heathlands, scrub and tundra	S4	Temperate heathland	S4	Temperate heathland	11
S	Heathlands, scrub and tundra	S4	Temperate heathland	S41	Wet heath	1374
S	Heathlands, scrub and tundra	S4	Temperate heathland	S42	Dry heath	4480
S	Heathlands, scrub and tundra	S4	Temperate heathland	S43	Macaronesian heath	0
S	Heathlands, scrub and tundra	S5	Maquis, arborescent matorral and thermo‐Mediterranean scrub	S5	Maquis, arborescent matorral and thermo-Mediterranean scrub	49
S	Heathlands, scrub and tundra	S5	Maquis, arborescent matorral and thermo‐Mediterranean scrub	S51	Mediterranean maquis and arborescent matorral	2325
S	Heathlands, scrub and tundra	S5	Maquis, arborescent matorral and thermo‐Mediterranean scrub	S52	Submediterranean pseudomaquis	471
S	Heathlands, scrub and tundra	S5	Maquis, arborescent matorral and thermo‐Mediterranean scrub	S53	Spartium junceum scrub	324
S	Heathlands, scrub and tundra	S5	Maquis, arborescent matorral and thermo‐Mediterranean scrub	S54	Thermomediterranean arid scrub	278
S	Heathlands, scrub and tundra	S6	Garrigue	S6	Garrigue	54
S	Heathlands, scrub and tundra	S6	Garrigue	S61	Western basiphilous garrigue	906
S	Heathlands, scrub and tundra	S6	Garrigue	S62	Western acidophilous garrigue	125
S	Heathlands, scrub and tundra	S6	Garrigue	S63	Eastern garrigue	373
S	Heathlands, scrub and tundra	S6	Garrigue	S64	Macaronesian garrigue	0
S	Heathlands, scrub and tundra	S6	Garrigue	S65	Mediterranean gypsum scrub	78
S	Heathlands, scrub and tundra	S6	Garrigue	S66	Mediterranean halo-nitrophilous scrub	106
S	Heathlands, scrub and tundra	S6	Garrigue	S67	Aralo-Caspian semi-desert	0
S	Heathlands, scrub and tundra	S6	Garrigue	S68	Semi-desert sand dune with sparse scrub	0
S	Heathlands, scrub and tundra	S7	Spiny Mediterranean heaths	S7	Spiny Mediterranean heaths	32
S	Heathlands, scrub and tundra	S7	Spiny Mediterranean heaths	S71	Western Mediterranean spiny heath	89
S	Heathlands, scrub and tundra	S7	Spiny Mediterranean heaths	S72	Eastern Mediterranean spiny heath (phrygana)	149
S	Heathlands, scrub and tundra	S7	Spiny Mediterranean heaths	S73	Western Mediterranean mountain hedgehog-heath	114
S	Heathlands, scrub and tundra	S7	Spiny Mediterranean heaths	S74	Central Mediterranean mountain hedgehog-heath	303
S	Heathlands, scrub and tundra	S7	Spiny Mediterranean heaths	S75	Eastern Mediterranean mountain hedgehog-heath	258
S	Heathlands, scrub and tundra	S7	Spiny Mediterranean heaths	S76	Canarian mountain hedgehog-heath	0
S	Heathlands, scrub and tundra	S8	Thermo‐Atlantic xerophytic scrub	S8	Thermo-Atlantic xerophytic scrub	0
S	Heathlands, scrub and tundra	S8	Thermo‐Atlantic xerophytic scrub	S81	Canarian xerophytic scrub	0
S	Heathlands, scrub and tundra	S8	Thermo‐Atlantic xerophytic scrub	S82	Madeiran xerophytic scrub	0
S	Heathlands, scrub and tundra	S9	Riverine and fen scrub	S9	Riverine and fen scrub	2
S	Heathlands, scrub and tundra	S9	Riverine and fen scrub	S91	Temperate riparian scrub	1876
S	Heathlands, scrub and tundra	S9	Riverine and fen scrub	S92	Salix fen scrub	3221
S	Heathlands, scrub and tundra	S9	Riverine and fen scrub	S93	Mediterranean riparian scrub	452
S	Heathlands, scrub and tundra	S9	Riverine and fen scrub	S94	Semi-desert riparian scrub	9
S	Heathlands, scrub and tundra	Sa	Scrub	Sa	Scrub	13163
S	Heathlands, scrub and tundra	Sb	Dwarf-shrub vegetation	Sb	Dwarf-shrub vegetation	7204
T	Forest	T	Forest	T	Forest	50324
T	Forest	T1	Broadleaved deciduous forests	T1	Broadleaved deciduous forests	812
T	Forest	T1	Broadleaved deciduous forests	T11	Temperate Salix and Populus riparian forest	2851
T	Forest	T1	Broadleaved deciduous forests	T12	Alnus glutinosa-Alnus incana forest on riparian and mineral soils	7302
T	Forest	T1	Broadleaved deciduous forests	T13	Temperate hardwood riparian forest	7099
T	Forest	T1	Broadleaved deciduous forests	T14	Mediterranean and Macaronesian riparian forest	968
T	Forest	T1	Broadleaved deciduous forests	T15	Broadleaved swamp forest on non-acid peat	1939
T	Forest	T1	Broadleaved deciduous forests	T16	Broadleaved mire forest on acid peat	2335
T	Forest	T1	Broadleaved deciduous forests	T17	Fagus forest on non-acid soils	24205
T	Forest	T1	Broadleaved deciduous forests	T18	Fagus forest on acid soils	5735
T	Forest	T1	Broadleaved deciduous forests	T19	Temperate and submediterranean thermophilous deciduous forest	14045
T	Forest	T1	Broadleaved deciduous forests	T1A	Mediterranean thermophilous deciduous forest	271
T	Forest	T1	Broadleaved deciduous forests	T1B	Acidophilous Quercus forest	7984
T	Forest	T1	Broadleaved deciduous forests	T1C	Temperate and boreal mountain Betula and Populus tremula forest on mineral soils	260
T	Forest	T1	Broadleaved deciduous forests	T1D	Southern European mountain Betula and Populus tremula forest on mineral soils	225
T	Forest	T1	Broadleaved deciduous forests	T1E	Carpinus and Quercus mesic deciduous forest	18194
T	Forest	T1	Broadleaved deciduous forests	T1F	Ravine forest	5535
T	Forest	T1	Broadleaved deciduous forests	T1G	Alnus cordata forest	109
T	Forest	T1	Broadleaved deciduous forests	T1H	Broadleaved deciduous plantation of non site-native trees	excluded
T	Forest	T1	Broadleaved deciduous forests	T1J	*Deciduous self-sown forest of non site-native trees	excluded
T	Forest	T1	Broadleaved deciduous forests	T1K	*Broadleaved deciduous plantation of site-native trees	excluded
T	Forest	T2	Broadleaved evergreen forests	T2	Broadleaved evergreen forests	17
T	Forest	T2	Broadleaved evergreen forests	T21	Mediterranean evergreen Quercus forest	7005
T	Forest	T2	Broadleaved evergreen forests	T22	Mainland laurophyllous forest	194
T	Forest	T2	Broadleaved evergreen forests	T23	Macaronesian laurophyllous forest	0
T	Forest	T2	Broadleaved evergreen forests	T24	Olea europaea-Ceratonia siliqua forest	924
T	Forest	T2	Broadleaved evergreen forests	T25	Phoenix theophrasti vegetation	21
T	Forest	T2	Broadleaved evergreen forests	T26	Phoenix canariensis vegetation	0
T	Forest	T2	Broadleaved evergreen forests	T27	Ilex aquifolium forest	456
T	Forest	T2	Broadleaved evergreen forests	T28	Macaronesian heathy forest	0
T	Forest	T2	Broadleaved evergreen forests	T29	Broadleaved evergreen plantation of non site-native trees	excluded
T	Forest	T2	Broadleaved evergreen forests	T2A	*Broadleaved evergreen plantation of site-native trees	excluded
T	Forest	T3	Coniferous forests	T3	Coniferous forests	467
T	Forest	T3	Coniferous forests	T31	Temperate mountain Picea forest	8429
T	Forest	T3	Coniferous forests	T32	Temperate mountain Abies forest	5120
T	Forest	T3	Coniferous forests	T33	Mediterranean mountain Abies forest	283
T	Forest	T3	Coniferous forests	T34	Temperate subalpine Larix, Pinus cembra and Pinus uncinata forest	2234
T	Forest	T3	Coniferous forests	T35	Temperate continental Pinus sylvestris forest	5078
T	Forest	T3	Coniferous forests	T36	Temperate and submediterranean montane Pinus sylvestris-Pinus nigra forest	1326
T	Forest	T3	Coniferous forests	T37	Mediterranean montane Pinus sylvestris-Pinus nigra forest	550
T	Forest	T3	Coniferous forests	T38	Mediterranean montane Cedrus forest	0
T	Forest	T3	Coniferous forests	T39	Mediterranean and Balkan subalpine Pinus heldreichii-Pinus peuce forest	251
T	Forest	T3	Coniferous forests	T3A	Mediterranean lowland to submontane Pinus forest	3219
T	Forest	T3	Coniferous forests	T3B	Pinus canariensis forest	0
T	Forest	T3	Coniferous forests	T3C	Taxus baccata forest	187
T	Forest	T3	Coniferous forests	T3D	Mediterranean Cupressaceae forest	256
T	Forest	T3	Coniferous forests	T3E	Macaronesian Juniperus forest	0
T	Forest	T3	Coniferous forests	T3F	Dark taiga	1278
T	Forest	T3	Coniferous forests	T3G	Pinus sylvestris light taiga	1754
T	Forest	T3	Coniferous forests	T3H	Larix light taiga	0
T	Forest	T3	Coniferous forests	T3J	Pinus and Larix mire forest	1394
T	Forest	T3	Coniferous forests	T3K	Picea mire forest	1234
T	Forest	T3	Coniferous forests	T3L	*Coniferous self-sown forest of non site-native trees	excluded
T	Forest	T3	Coniferous forests	T3M	Coniferous plantation of non site-native trees	excluded
T	Forest	T3	Coniferous forests	T3N	*Coniferous plantation of site-native trees	excluded
T	Forest	T4	Lines of trees, small anthropogenic forests, recently felled forest, early-stage forest and coppice	T4	Lines of trees, small anthropogenic forests, recently felled forest, early-stage forest and coppice	excluded
T	Forest	T4	Lines of trees, small anthropogenic forests, recently felled forest, early‐stage forest and coppice	T41	*Early-stage natural and semi-natural forest and regrowth	excluded
T	Forest	T4	Lines of trees, small anthropogenic forests, recently felled forest, early‐stage forest and coppice	T42	*Coppice and early-stage plantation	excluded
T	Forest	T4	Lines of trees, small anthropogenic forests, recently felled forest, early‐stage forest and coppice	T43	*Recently felled areas	excluded
U	Inland sparsely vegetated habitats	U	Inland sparsely vegetated habitats	U	Inland sparsely vegetated habitats	1051
U	Inland sparsely vegetated habitats	U1	Terrestrial underground caves, cave systems, passages and waterbodies	U1	Terrestrial underground caves, cave systems, passages and waterbodies	excluded
U	Inland sparsely vegetated habitats	U1	Terrestrial underground caves, cave systems, passages and waterbodies	U11	Cave	excluded
U	Inland sparsely vegetated habitats	U1	Terrestrial underground caves, cave systems, passages and waterbodies	U12	Disused underground mines and tunnels	excluded
U	Inland sparsely vegetated habitats	U2	Screes	U2	Screes	0
U	Inland sparsely vegetated habitats	U2	Screes	U21	Boreal and arctic siliceous scree and block field	19
U	Inland sparsely vegetated habitats	U2	Screes	U22	Temperate high-mountain siliceous scree	404
U	Inland sparsely vegetated habitats	U2	Screes	U23	Temperate, lowland to montane siliceous scree	91
U	Inland sparsely vegetated habitats	U2	Screes	U24	Mediterranean siliceous scree	121
U	Inland sparsely vegetated habitats	U2	Screes	U25	Boreal and arctic base-rich scree and block field	17
U	Inland sparsely vegetated habitats	U2	Screes	U26	Temperate high-mountain base-rich scree and moraine	827
U	Inland sparsely vegetated habitats	U2	Screes	U27	Temperate, lowland to montane base-rich scree	707
U	Inland sparsely vegetated habitats	U2	Screes	U28	Western Mediterranean base-rich scree	98
U	Inland sparsely vegetated habitats	U2	Screes	U29	Eastern Mediterranean base-rich scree	40
U	Inland sparsely vegetated habitats	U2	Screes	U2A	Crimean base-rich scree	0
U	Inland sparsely vegetated habitats	U3	Inland cliffs, rock pavements and outcrops	U3	Inland cliffs, rock pavements and outcrops	0
U	Inland sparsely vegetated habitats	U3	Inland cliffs, rock pavements and outcrops	U31	Boreal and arctic siliceous inland cliff	0
U	Inland sparsely vegetated habitats	U3	Inland cliffs, rock pavements and outcrops	U32	Temperate high-mountain siliceous inland cliff	121
U	Inland sparsely vegetated habitats	U3	Inland cliffs, rock pavements and outcrops	U33	Temperate, lowland to montane siliceous inland cliff	204
U	Inland sparsely vegetated habitats	U3	Inland cliffs, rock pavements and outcrops	U34	Mediterranean siliceous inland cliff	82
U	Inland sparsely vegetated habitats	U3	Inland cliffs, rock pavements and outcrops	U35	Boreal and arctic base-rich inland cliff	5
U	Inland sparsely vegetated habitats	U3	Inland cliffs, rock pavements and outcrops	U36	Temperate high-mountain base-rich inland cliff	444
U	Inland sparsely vegetated habitats	U3	Inland cliffs, rock pavements and outcrops	U37	Temperate, lowland to montane base-rich inland cliff	954
U	Inland sparsely vegetated habitats	U3	Inland cliffs, rock pavements and outcrops	U38	Mediterranean base-rich inland cliff	289
U	Inland sparsely vegetated habitats	U3	Inland cliffs, rock pavements and outcrops	U39	Boreal ultramafic inland cliff	0
U	Inland sparsely vegetated habitats	U3	Inland cliffs, rock pavements and outcrops	U3A	Temperate ultramafic inland cliff	34
U	Inland sparsely vegetated habitats	U3	Inland cliffs, rock pavements and outcrops	U3B	Mediterranean ultramafic inland cliff	21
U	Inland sparsely vegetated habitats	U3	Inland cliffs, rock pavements and outcrops	U3C	Macaronesian inland cliff	0
U	Inland sparsely vegetated habitats	U3	Inland cliffs, rock pavements and outcrops	U3D	Wet inland cliff	60
U	Inland sparsely vegetated habitats	U3	Inland cliffs, rock pavements and outcrops	U3E	Limestone pavement	0
U	Inland sparsely vegetated habitats	U4	Snow or ice-dominated habitats	U4	Snow or ice-dominated habitats	0
U	Inland sparsely vegetated habitats	U4	Snow or ice-dominated habitats	U41	Snow pack	0
U	Inland sparsely vegetated habitats	U4	Snow or ice-dominated habitats	U42	Ice cap and glacier	0
U	Inland sparsely vegetated habitats	U4	Snow or ice-dominated habitats	U43	Rock glacier and unvegetated ice-dominated moraine	0
U	Inland sparsely vegetated habitats	U5	Snow or ice-dominated habitats	U5	Miscellaneous inland habitats usually with very sparse or no vegetation	0
U	Inland sparsely vegetated habitats	U5	Miscellaneous inland habitats usually with very sparse or no vegetation	U51	Fjell field	0
U	Inland sparsely vegetated habitats	U5	Miscellaneous inland habitats usually with very sparse or no vegetation	U52	Polar desert	2
U	Inland sparsely vegetated habitats	U5	Miscellaneous inland habitats usually with very sparse or no vegetation	U53	Glacial moraine with very sparse or no vegetation	0
U	Inland sparsely vegetated habitats	U6	Recent volcanic features	U6	Recent volcanic features	0
U	Inland sparsely vegetated habitats	U6	Recent volcanic features	U61	Subarctic volcanic field	11
U	Inland sparsely vegetated habitats	U6	Recent volcanic features	U62	Mediterranean, Macaronesian and temperate volcanic field	5
U	Inland sparsely vegetated habitats	U7	Unvegetated or sparsely vegetated shore with mobile sediments	U71	Unvegetated or sparsely vegetated shore with mobile sediments in montane and alpine regions	0
U	Inland sparsely vegetated habitats	U7	Unvegetated or sparsely vegetated shore with mobile sediments	U72	Unvegetated or sparsely vegetated shore with mobile sediments in the Mediterranean region	0
V	Man-made habitats	V	Man-made habitats	V	Man-made habitats	excluded
V	Man-made habitats	V1	Arable land and market gardens	V1	Arable land and market gardens	excluded
V	Man-made habitats	V1	Arable land and market gardens	V11	Intensive unmixed crops	excluded
V	Man-made habitats	V1	Arable land and market gardens	V12	Mixed crops of market gardens and horticulture	excluded
V	Man-made habitats	V1	Arable land and market gardens	V13	Arable land with unmixed crops grown by low-intensity agricultural methods	excluded
V	Man-made habitats	V1	Arable land and market gardens	V14	Inundated or inundatable cropland, including rice fields	excluded
V	Man-made habitats	V1	Arable land and market gardens	V15	Bare tilled, fallow or recently abandoned arable land	excluded
V	Man-made habitats	V2	*Cultivated areas of gardens and parks	V2	*Cultivated areas of gardens and parks	excluded
V	Man-made habitats	V2	*Cultivated areas of gardens and parks	V21	*Large-scale ornamental garden area	excluded
V	Man-made habitats	V2	*Cultivated areas of gardens and parks	V22	*Small-scale ornamental and domestic garden area	excluded
V	Man-made habitats	V2	*Cultivated areas of gardens and parks	V23	*Recently abandoned garden area	excluded
V	Man-made habitats	V3	Artificial grasslands and herb-dominated habitats	V3	Artificial grasslands and herb-dominated habitats	excluded
V	Man-made habitats	V3	Artificial grasslands and herb‐dominated habitats	V31	*Agriculturally-improved, re-seeded and heavily fertilised grassland, including sports fields and grass lawns	excluded
V	Man-made habitats	V3	Artificial grasslands and herb‐dominated habitats	V32	Mediterranean subnitrophilous annual grassland	excluded
V	Man-made habitats	V3	Artificial grasslands and herb‐dominated habitats	V33	Dry Mediterranean land with unpalatable non-vernal herbaceous vegetation	excluded
V	Man-made habitats	V3	Artificial grasslands and herb‐dominated habitats	V34	Trampled xeric grassland with annuals	excluded
V	Man-made habitats	V3	Artificial grasslands and herb‐dominated habitats	V35	Trampled mesophilous grassland with annuals	excluded
V	Man-made habitats	V3	Artificial grasslands and herb‐dominated habitats	V36	*Alpine and subalpine enriched grassland	excluded
V	Man-made habitats	V3	Artificial grasslands and herb‐dominated habitats	V37	Annual anthropogenic herbaceous vegetation	excluded
V	Man-made habitats	V3	Artificial grasslands and herb‐dominated habitats	V38	Dry perennial anthropogenic herbaceous vegetation	excluded
V	Man-made habitats	V3	Artificial grasslands and herb‐dominated habitats	V39	Mesic perennial anthropogenic herbaceous vegetation	excluded
V	Man-made habitats	V4	*Hedgerows	V4	*Hedgerows	excluded
V	Man-made habitats	V4	*Hedgerows	V41	*Hedgerow of non-native species	excluded
V	Man-made habitats	V4	*Hedgerows	V42	*Highly-managed hedgerows of native species	excluded
V	Man-made habitats	V4	*Hedgerows	V43	*Species-rich hedgerows of native species	excluded
V	Man-made habitats	V4	*Hedgerows	V44	*Species-poor hedgerows of native species	excluded
V	Man-made habitats	V5	*Shrub plantations	V5	*Shrub plantations	excluded
V	Man-made habitats	V5	*Shrub plantations	V51	*Shrub plantations for whole-plant harvesting	excluded
V	Man-made habitats	V5	*Shrub plantations	V52	*Shrub plantations for leaf or branch harvest	excluded
V	Man-made habitats	V5	*Shrub plantations	V53	*Shrub plantations for ornamental purposes or for fruit, other than vineyards	excluded
V	Man-made habitats	V5	*Shrub plantations	V54	*Vineyards	excluded
V	Man-made habitats	V6	*Tree dominated man-made habitats	V6	*Tree dominated man-made habitats	excluded
V	Man-made habitats	V6	*Tree dominated man‐made habitats	V61	*Broadleaved fruit and nut tree orchards	excluded
V	Man-made habitats	V6	*Tree dominated man‐made habitats	V62	*Evergreen orchards and groves	excluded
V	Man-made habitats	V6	*Tree dominated man‐made habitats	V63	*Lines of planted trees	excluded
V	Man-made habitats	V6	*Tree dominated man‐made habitats	V64	*Small deciduous broadleaved planted other wooded land	excluded
V	Man-made habitats	V6	*Tree dominated man‐made habitats	V65	*Small evergreen broadleaved planted other wooded land	excluded
V	Man-made habitats	V6	*Tree dominated man‐made habitats	V66	*Small coniferous planted other wooded land	excluded
